# Supplementary material for: Guanidinoacetic Acid and Methionine Supplementation Improve the Growth Performance of Beef Cattle via Regulating the Antioxidant Levels and Protein and Lipid Metabolisms in Serum and Liver
Source: Antioxidants (Basel). 2025 May 8;14(5):559. doi: 10.3390/antiox14050559 (PMC12108366; doi:10.3390/antiox14050559)
Supplement: Supplementary file 1 [file antioxidants-14-00559-s001.zip › antioxidants-3513798-supplementary/Table S3.xlsx]

## Sheet: CON vs GAA
ID	Metabolite	Metab ID	Significant	Regulate	level	KEGG Compound ID	Mode	CAS ID	M/Z	Retention time	Adducts	Formula	Library ID	VIP_PLS-DA	VIP_pred_OPLS-DA	FC(GAA/CON)	Log2	P_value	FDR	G1	G2	G3	G4	G5	G6	C1	C2	C3	C4	C5	C6	g_mean	g_SD	c_mean	c_SD
neg_2596	N-Arachidonoyl Arginine	metab_5107	yes	up	B(ii)	-	neg	-	505.339	6.22847	M+FA-H	C26H44N4O3	HMDB0241990	5.5366	5.7307	1.8615	0.896466	2.11e-06	0.001335	5.383	6.533	4.927	6.344	6.056	5.68	3.088	3.693	3.005	3.163	3.035	2.778	5.821	0.6077	3.127	0.306
pos_906	Oxidized Glutathione	metab_3207	yes	up	B(i)	C00127	pos	15718-51-1;27025-41-8	307.083	1.30043	M+2H	C20H32N6O12S2	PW_C001847;HMDB0011691;HMDB0003337;MJDBOTE0000407	3.3714	3.8454	1.5219	0.605874	0.03231	0.2134	3.306	3.862	5.526	5.611	3.892	3.853	3.794	3.684	1.453	3.18	1.473	3.535	4.342	0.9754	2.853	1.096
pos_513	PGF1alpha Alcohol	metab_2773	yes	up	B(i)	-	pos	-	365.266	6.20778	M+H-H2O, M+Na	C20H38O4	-	4.0185	4.3213	1.3731	0.457437	0.000272	0.03218	5.647	5.937	5.555	6.004	5.778	5.548	4.718	4.483	2.872	4.505	4.404	4.124	5.745	0.1946	4.184	0.6709
pos_2279	16-Methylheptadecanoic acid	metab_1401	yes	up	B(ii)	C20356	pos	2724-58-5	307.263	6.19213	M+Na	C18H36O2	HMDB0031066	3.721	3.7588	1.3448	0.427392	6.71e-05	0.01186	4.894	5.152	4.781	5.333	5.065	4.748	3.643	3.441	3.423	3.943	4.465	3.373	4.996	0.2283	3.715	0.4234
neg_2666	Pravastatin	metab_5184	yes	up	B(ii)	C01844	neg	81093-37-0	423.243	6.09248	M-H	C23H36O7	HMDB0256737;LMFA05000695;PW_C002369;HMDB0005022;MJDBOTE0001592	3.6348	3.7062	1.344	0.426533	0.0001495	0.02239	4.783	5.143	4.297	5.608	5.044	4.333	3.715	3.64	3.632	3.678	3.662	3.404	4.868	0.5047	3.622	0.1106
neg_1635	LysoSM(d18:0)	metab_4043	yes	up	B(ii)	-	neg	-	487.328	6.36497	M+Na-2H	C23H51N2O5P	HMDB0012082	3.7577	3.7639	1.3251	0.406101	0.0001592	0.02239	5.136	5.901	5.103	5.802	5.665	5.165	4.282	4.195	4.253	4.358	4.377	3.27	5.462	0.3667	4.122	0.4231
pos_144	Cysteine-glutathione disulfide	metab_483	yes	up	B(ii)	-	pos	13081-14-6	427.094	0.606433	M+Na, M+K, M+H	C13H22N4O8S2	HMDB0000656;HMDB0250707	3.2734	3.5688	1.2691	0.343806	0.005341	0.1053	5.334	5.608	6.387	6.575	4.507	5.437	4.482	4.67	3.816	4.796	4.483	4.421	5.641	0.755	4.445	0.3385
neg_834	Prolyl-Gamma-glutamate	metab_7192	yes	up	B(ii)	-	neg	-	288.12	1.0831	M+FA-H	C10H17N3O4	HMDB0029031	3.0209	3.2481	1.2658	0.340049	0.01402	0.149	4.978	5.363	5.519	6.025	3.914	5.284	4.6	4.797	3.688	4.299	3.718	3.46	5.181	0.7095	4.093	0.5478
pos_2741	6-oxo-famciclovir	metab_1910	yes	up	B(ii)	-	pos	-	302.124	2.34707	M+H-2H2O	C14H19N5O5	HMDB0061100	2.9251	3.1534	1.2435	0.314407	0.01083	0.1304	5.066	5.107	5.118	5.04	5.07	4.997	3.667	5.032	3.281	4.533	4.698	3.231	5.066	0.04414	4.074	0.7776
pos_2244	Solutol HS 15	metab_1364	yes	up	B(ii)	C11317	pos	61909-81-7	367.282	6.25475	M+Na	C20H40O4	HMDB0258368	3.0118	3.1602	1.2378	0.307778	0.001248	0.066	3.935	5.402	4.714	5.171	5.08	4.832	3.926	3.938	3.921	3.944	3.941	3.87	4.856	0.5131	3.923	0.02759
pos_2386	Rhodinyl isovalerate	metab_1519	yes	up	B(ii)	-	pos	7778-96-3	258.242	6.03668	M+NH4	C15H28O2	HMDB0037190;LMFA07011014	2.7956	2.9313	1.234	0.303342	0.005932	0.1102	4.505	4.781	4.614	4.808	4.766	4.564	3.397	3.649	3.132	4.307	4.74	3.497	4.673	0.1281	3.787	0.6105
pos_2366	7-[(1R,2R,3R)-3-Hydroxy-2-[(3R)-3-hydroxy-4,4-dimethyloct-1-enyl]-5-oxocyclopentyl]hept-2-enoic acid	metab_1497	yes	up	B(ii)	-	pos	-	381.261	6.08323	M+H	C22H36O5	HMDB0247164	3.456	3.5876	1.2196	0.286408	4.8e-07	0.0004248	5.636	5.979	5.524	5.852	5.808	5.554	4.667	4.722	4.462	4.815	4.697	4.801	5.725	0.1818	4.694	0.1276
pos_2378	[(1S,2R,3S,4S,6R,7R,14R)-4-Ethenyl-3-hydroxy-2,4,7,14-tetramethyl-9-oxo-6-tricyclo[5.4.3.01,8]tetradecanyl] 2-hydroxyacetate	metab_1510	yes	up	B(ii)	-	pos	-	379.245	6.05208	M+H	C22H34O5	HMDB0248901	3.4119	3.5224	1.1991	0.261952	4.33e-07	0.0004248	5.943	6.244	5.957	6.015	6.231	5.992	5.098	5.037	4.763	5.258	5.142	5.042	6.064	0.1369	5.057	0.165
pos_924	S-Lactoylglutathione	metab_3226	yes	up	B(ii)	C03451	pos	25138-66-3	380.111	1.56583	M+H	C13H21N3O8S	PW_C000841;HMDB0001066	2.6418	2.7717	1.1985	0.26123	0.003492	0.09417	4.636	4.64	4.549	4.637	4.533	4.459	4.313	4.349	3.395	3.418	4.091	3.344	4.576	0.07446	3.818	0.4826
pos_1169	Casuarine 6-alpha-D-glucoside	metab_186	yes	up	B(ii)	-	pos	186795-20-0	409.181	3.37877	M+ACN+H	C14H25NO10	HMDB0031999	2.6634	2.7421	1.1985	0.26123	0.006059	0.1102	4.796	5.181	4.601	4.913	4.231	5.33	4.245	4.488	4.228	4.206	3.573	3.502	4.842	0.3977	4.04	0.4034
neg_3754	Cysteineglutathione disulfide	metab_6383	yes	up	B(ii)	-	neg	13081-14-6	425.082	0.6076	M-H	C13H22N4O8S2	HMDB0000656	2.8251	2.9606	1.19	0.250962	0.004683	0.1038	5.175	5.368	6.125	6.364	4.973	5.361	4.89	4.423	4.415	4.812	4.928	4.569	5.561	0.554	4.673	0.233
neg_1532	Isobutylidene	metab_3929	yes	up	B(ii)	-	neg	-	521.332	6.11712	3M-H	C6H14N4O2	HMDB0302266	2.4313	2.4233	1.1726	0.229711	0.02729	0.196	4.818	6.185	4.64	5.487	5.32	5.185	4.279	4.761	4.865	4.854	4.624	3.591	5.272	0.5471	4.496	0.4935
pos_275	GPCho(3:0/3:0)	metab_1919	yes	up	B(i)	-	pos	-	370.162	2.96175	M+H, M+Na	C14H28NO8P	-	2.6793	2.7706	1.1599	0.214	0.001353	0.06756	5.385	5.498	5.461	5.563	4.891	5.188	5.036	4.293	4.213	4.494	4.664	4.877	5.331	0.2512	4.596	0.3241
pos_2603	5'-Methylthioadenosine	metab_1758	yes	up	B(i)	C00170	pos	2457-80-9	298.096	2.96175	M+H	C11H15N5O3S	HMDB0001173;PW_C000910	2.3274	2.2424	1.1563	0.209516	0.01596	0.1576	4.694	5.201	5.141	4.207	5.139	5.042	4.008	4.042	4.19	4.655	4.803	3.748	4.904	0.3868	4.241	0.4065
neg_633	Cysteine sulfinic acid	metab_6973	yes	up	B(ii)	C00606	neg	1115-65-7	152.002	0.553033	M-H	C3H7NO4S	HMDB0000996;HMDB0250705	2.2217	2.2523	1.1484	0.199625	0.02313	0.1826	4.465	4.729	5.342	4.715	5.042	4.765	4.14	4.563	4.09	4.505	4.654	3.347	4.843	0.3059	4.217	0.4842
neg_1237	Heliangin	metab_3604	yes	up	B(ii)	C09474	neg	13323-48-3	407.168	3.3654	M+FA-H	C20H26O6	HMDB0036692	2.4159	2.4878	1.1459	0.196481	0.007684	0.1172	5.193	5.59	5.024	5.306	4.63	5.692	4.809	4.853	4.528	4.757	4.426	4.057	5.239	0.3876	4.572	0.3028
neg_1066	Therafectin	metab_3414	yes	up	B(ii)	-	neg	-	340.154	2.59033	M+Cl	C14H27NO6	HMDB0248335	2.3132	2.3724	1.141	0.190299	0.02659	0.1941	5.386	5.515	6.068	5.808	5.408	5.267	5.741	4.735	4.826	4.352	4.28	5.381	5.575	0.3033	4.886	0.5752
pos_2865	Canin	metab_2046	yes	up	B(ii)	C09354	pos	24959-84-0	342.131	1.62052	M+ACN+Na	C15H18O5	HMDB0302700;HMDB0249584	2.3892	2.4928	1.1382	0.186754	0.008	0.1173	5.204	5.378	5.639	5.737	5.176	5.332	5.403	4.521	4.582	4.746	4.195	5.078	5.411	0.2298	4.754	0.4297
neg_1162	3-Hydroxyoctanedioylcarnitine	metab_3521	yes	up	B(ii)	-	neg	-	368.149	2.95005	M+Cl	C15H27NO7	HMDB0241735	2.4284	2.4957	1.1316	0.178364	0.00183	0.07706	5.284	5.508	5.486	5.431	4.971	5.156	5.21	4.446	4.395	4.696	4.629	4.756	5.306	0.2114	4.689	0.2916
neg_1022	7,8-Dihydropteroic acid	metab_3366	yes	up	B(ii)	C00921	neg	2134-76-1	295.094	2.19247	M-H2O-H	C14H14N6O3	HMDB0001412	2.0256	2.1321	1.1273	0.172872	0.02735	0.196	4.603	5.108	4.459	4.893	4.157	4.93	4.526	4.503	4.092	4.361	3.703	3.786	4.692	0.3518	4.162	0.3592
pos_259	PC(5:0/0:0)	metab_1742	yes	up	B(i)	-	pos	-	342.167	2.65942	M+H, M+Na	C13H28NO7P	-	2.1472	2.262	1.1174	0.160146	0.02873	0.2015	5.597	5.623	6.117	6.018	5.525	5.441	5.801	5.066	4.942	4.648	4.601	5.655	5.72	0.2783	5.119	0.5054
pos_2181	LysoPC(20:5(5Z,8Z,11Z,14Z,17Z)/0:0)	metab_1294	yes	up	B(ii)	C04230	pos	-	564.306	6.38745	M+Na	C28H48NO7P	HMDB0010397	2.4142	2.524	1.1166	0.159112	0.0005759	0.04974	5.4	5.739	5.504	5.694	5.293	5.568	5.163	5.018	4.731	5.236	4.921	4.663	5.533	0.1706	4.955	0.229
neg_2866	Octanedioylcarnitine	metab_5406	yes	up	B(ii)	-	neg	-	316.177	5.04258	M-H	C15H27NO6	HMDB0241733	2.1762	2.2162	1.1161	0.158466	0.003866	0.09639	4.879	5.272	4.758	5.041	5.072	4.79	4.542	4.638	4.408	4.749	4.42	3.954	4.969	0.1959	4.452	0.2763
pos_2932	Ophthalmic Acid	metab_2121	yes	up	B(i)	-	pos	495-27-2	290.134	1.08187	M+H	C11H19N3O6	HMDB0005765	2.0082	2.2508	1.1152	0.157302	0.04947	0.2635	5.178	5.433	5.622	6.163	4.521	5.49	5.095	5.131	4.343	4.901	4.771	4.819	5.401	0.5411	4.843	0.2851
pos_2455	3,N(4)-Ethenodeoxycytidine	metab_1594	yes	up	B(ii)	-	pos	-	315.108	4.59765	M+ACN+Na	C11H13N3O4	HMDB0246084	2.0097	1.9917	1.1133	0.154842	0.00787	0.1173	4.2	4.047	4.387	4.223	4.462	4.62	3.563	3.62	3.832	4.048	4.057	4.175	4.323	0.2067	3.883	0.252
neg_3450	Tricarballylic Acid	metab_6051	yes	up	B(i)	C19806	neg	99-14-9	175.024	1.3778	M-H	C6H8O6	HMDB0031193;MJDBOTE0001362	2.2877	2.3364	1.1081	0.148088	0.004116	0.09762	5.577	5.78	6.079	5.715	5.828	6.315	5.504	5.278	5.088	5.628	5.437	4.913	5.882	0.2686	5.308	0.2693
neg_3362	(2S,4S)-Pinnatanine	metab_5953	yes	up	B(ii)	-	neg	35214-74-5	289.105	1.64058	M+FA-H	C10H16N2O5	HMDB0029439;LMFA01050445	1.968	2.1082	1.1055	0.144699	0.01029	0.1276	4.692	4.847	5.052	5.14	4.444	4.495	4.334	4.46	4.062	4.395	4.591	4.093	4.778	0.2864	4.322	0.2082
neg_355	(3a,5b,7a,12a)-24-[(carboxymethyl)amino]-1,12-dihydroxy-24-oxocholan-3-yl-b-D-Glucopyranosiduronic acid	metab_6161	yes	up	B(ii)	-	neg	99794-78-2	640.336	6.04447	M-H, M+Na-2H	C32H51NO12	HMDB0002472	2.2474	2.3768	1.1022	0.140386	0.008254	0.1173	5.959	6.04	6.319	6.101	6.444	6.262	4.949	5.985	5.833	5.748	5.359	5.808	6.188	0.1845	5.614	0.3867
pos_2561	5-Hydroxyindoleacetylglycine	metab_1712	yes	up	B(ii)	C05832	pos	-	281.113	3.11458	M+CH3OH+H	C12H12N2O4	HMDB0004185	1.969	2.0618	1.1007	0.138421	0.0299	0.2053	5.335	5.919	5.33	5.67	4.866	5.804	5.236	5.301	4.918	5.147	4.745	4.563	5.487	0.3884	4.985	0.2931
neg_236	Medroxalol	metab_4846	yes	up	B(ii)	-	neg	-	417.164	1.64058	M-H, M+FA-H	C20H24N2O5	HMDB0254407	2.0439	2.152	1.0996	0.136979	0.002864	0.08734	4.729	5.187	5.015	5.193	4.648	5.034	4.59	4.699	4.505	4.32	4.659	4.338	4.968	0.2301	4.518	0.161
pos_1034	N-Acetyl-D-tryptophan	metab_39	yes	up	B(ii)	C03137	pos	138798	269.088	2.53415	M+Na	C13H14N2O3	HMDB0255052	1.9357	2.1693	1.0991	0.136323	0.01286	0.1434	4.734	4.853	4.971	4.762	5.121	4.957	4.586	4.732	3.823	4.655	4.457	4.493	4.9	0.1459	4.458	0.3271
pos_899	Niflumic Acid	metab_3198	yes	up	B(ii)	C13698	pos	4394-00-7	327.031	1.23802	M+2Na-H	C13H9F3N2O2	HMDB0015573;MJDBOTE0001517	2.0952	2.2599	1.0974	0.134089	0.01099	0.1311	5.786	5.737	5.825	6.075	5.583	6.144	4.722	5.386	5.192	5.723	5.546	5.465	5.859	0.2123	5.339	0.3494
neg_667	2-(1,2,3,4-Tetrahydroxybutyl)thiazolidine-4-carboxylic acid	metab_7007	yes	up	B(ii)	-	neg	-	252.055	0.5998	M-H	C8H15NO6S	HMDB0244783	2.0127	2.0683	1.0948	0.130667	0.006745	0.1131	5.442	5.491	5.014	5.389	5.442	5.312	4.842	4.88	4.561	4.972	5.38	4.674	5.348	0.1746	4.885	0.2843
pos_2761	1-Methylguanosine	metab_1932	yes	up	B(ii)	C04545	pos	2140-65-0	297.108	2.19853	M+	C11H15N5O5	HMDB0001563	1.8363	1.9245	1.0942	0.129876	0.03689	0.2277	5.142	5.638	4.972	5.49	4.72	5.546	5.098	5.118	4.755	4.842	4.559	4.424	5.251	0.365	4.799	0.2804
pos_1180	Mycophenolic acid	metab_3325	yes	up	B(ii)	C20380	pos	24280-93-1;128794-94-5	320.123	3.6064	M+	C17H20O6	HMDB0014826;HMDB0015159;PW_C009457	1.8078	1.9162	1.0935	0.128953	0.03093	0.2088	4.985	5.425	4.778	5.28	4.486	5.284	4.884	4.843	4.491	4.647	4.423	4.366	5.04	0.3591	4.609	0.2188
neg_36	Asp-Phe	metab_6215	yes	up	B(i)	-	neg	13433-09-5	279.099	3.09387	M-H, M+Na-2H, M-H2O-H	C13H16N2O5	HMDB0000706	1.9249	2.0101	1.0913	0.126048	0.02222	0.1788	5.449	5.975	5.394	5.752	5.094	5.901	5.408	5.358	5.093	5.238	4.866	4.793	5.594	0.3393	5.126	0.2552
neg_2971	Oripavine	metab_5521	yes	up	B(ii)	C06175	neg	467-04-9	318.11	3.60193	M+Na-2H	C18H19NO3	HMDB0030251	1.7878	1.8598	1.0903	0.124725	0.03444	0.2205	4.964	5.504	4.873	5.295	4.647	5.35	5.017	4.953	4.616	4.681	4.523	4.303	5.105	0.3281	4.682	0.2678
pos_1116	Glycylprolylhydroxyproline	metab_129	yes	up	B(ii)	-	pos	2239-67-0	318.165	2.88637	M+CH3OH+H	C12H19N3O5	HMDB0002171	1.8391	2.0046	1.0896	0.123799	0.00729	0.1162	4.62	4.608	4.691	4.866	4.294	4.635	4.297	4.484	3.927	4.296	4.367	4.062	4.619	0.1856	4.239	0.2058
neg_677	Gamma-Glutamylglutamine	metab_7018	yes	up	B(i)	C05283	neg	10148-81-9;1466-50-8	274.105	0.6076	M-H	C10H17N3O6	HMDB0029147;HMDB0011738	2.1819	2.2974	1.0893	0.123401	0.002854	0.08734	6.12	6.334	6.526	6.558	5.785	6.215	5.907	5.703	5.565	5.89	5.785	5.616	6.257	0.2872	5.744	0.1409
pos_2849	Vatinoxan	metab_2028	yes	up	B(ii)	-	pos	-	419.177	1.63617	M+H	C20H26N4O4S	HMDB0259451	1.7624	1.9994	1.0888	0.122739	0.02578	0.193	4.599	5.067	4.835	5.239	4.405	4.833	4.372	4.557	4.037	4.599	4.502	4.548	4.83	0.3025	4.436	0.2104
neg_692	TWS119	metab_7034	yes	up	B(ii)	-	neg	-	339.087	0.623483	M+Na-2H	C18H14N4O2	HMDB0259330	2.0245	2.0726	1.086	0.119024	0.005465	0.106	5.686	5.948	5.678	5.652	5.649	5.724	5.368	5.552	5.099	5.303	5.522	4.773	5.723	0.1136	5.27	0.2934
neg_3045	Undeca-3,6,9-trienedioylcarnitine	metab_5603	yes	up	B(ii)	-	neg	-	374.158	3.10987	M+Na-2H	C18H27NO6	HMDB0241205	1.7576	1.7749	1.085	0.117695	0.02475	0.1887	4.916	5.248	4.815	5.081	4.663	5.149	4.956	4.801	4.52	4.61	4.53	4.117	4.979	0.2201	4.589	0.2869
neg_3192	Didanosine	metab_5765	yes	up	B(i)	C06953	neg	69655-05-6	281.089	2.65433	M+FA-H	C10H12N4O3	PW_C009350;HMDB0015037	1.6765	1.6163	1.0815	0.113034	0.03163	0.2119	5.113	4.38	5.201	4.759	4.931	5.153	4.844	4.647	4.619	4.337	4.43	4.433	4.923	0.3126	4.552	0.1865
pos_2026	LysoPC(20:2(11Z,14Z)/0:0)	metab_1130	yes	up	B(ii)	C04230	pos	-	548.37	6.73097	M+H	C28H54NO7P	HMDB0010392	1.851	2.1054	1.0812	0.112633	0.0397	0.2344	6.033	6.144	6.036	6.155	5.803	6.109	5.869	5.741	4.784	6.026	5.359	5.771	6.046	0.1302	5.592	0.4529
pos_2552	Phenylalanine glutamate	metab_1702	yes	up	B(ii)	-	pos	-	352.15	3.17685	M+ACN+H	C14H18N2O6	HMDB0256433	1.7551	1.8945	1.0795	0.110363	0.02036	0.1725	4.889	5.24	5.443	5.144	4.935	5.137	5.063	4.856	4.396	5.023	4.58	4.602	5.131	0.203	4.753	0.2682
pos_844	Allantoin	metab_3138	yes	up	B(ii)	C01551	pos	97-59-6	334.124	0.8553	2M+NH4	C4H6N4O3	HMDB0000462;MJDBOTE0001088	1.8097	1.9023	1.0792	0.109962	0.01017	0.1276	5.202	5.241	5.45	5.393	5.107	4.986	5.058	4.864	4.503	5.032	5.025	4.594	5.23	0.1735	4.846	0.2419
pos_2621	N(epsilon)-(carboxyethyl)lysine	metab_1778	yes	up	B(ii)	-	pos	-	201.123	2.8237	M+H-H2O	C9H18N2O4	HMDB0255289	1.5553	1.6554	1.0792	0.109962	0.04416	0.2499	4.542	4.919	4.348	4.64	4.111	4.824	4.469	4.404	4.087	4.319	4.015	4.079	4.564	0.3006	4.229	0.1922
neg_3774	4-Hydroxy-2-oxoglutaric acid	metab_6402	yes	up	B(ii)	C01127	neg	1187-99-1	207.014	0.592067	M+FA-H	C5H6O6	HMDB0002070;PW_C001391	1.8051	1.944	1.0778	0.108089	0.01904	0.1683	5.138	5.415	5.659	5.534	5.182	5.47	4.959	5.307	4.734	5.269	5.139	4.655	5.4	0.2032	5.01	0.2744
pos_2941	Thymidine glycol	metab_2130	yes	up	B(ii)	-	pos	32645-65-1	259.093	1.02717	M+H-H2O	C10H16N2O7	HMDB0042036	1.8697	2.0453	1.0755	0.105008	0.005212	0.1044	5.472	5.439	5.512	5.438	5.513	5.444	4.973	5.424	4.732	5.27	5.224	4.891	5.47	0.03539	5.086	0.262
pos_1118	SM(d17:2(4E,8Z)/TXB2)	metab_131	yes	up	B(ii)	-	pos	-	423.257	2.9177	M+2Na	C42H77N2O10P	HMDB0290419	1.7416	1.8879	1.0752	0.104605	0.01422	0.149	4.974	5.576	5.268	5.176	5.106	5.377	4.877	5.036	4.795	5.189	4.555	4.821	5.246	0.2121	4.879	0.2173
pos_1120	Octa-3,5-dienedioylcarnitine	metab_134	yes	up	B(ii)	-	pos	-	346.186	2.94118	M+CH3OH+H	C15H23NO6	HMDB0241729	1.6947	1.7226	1.0746	0.1038	0.007473	0.1162	4.679	5.021	4.599	4.64	4.765	4.563	4.462	4.25	4.331	4.636	4.156	4.467	4.711	0.1669	4.384	0.1727
pos_2834	Inosine	metab_2012	yes	up	B(i)	C00294	pos	58-63-9	269.088	1.64398	M+H	C10H12N4O5	PW_C000127;HMDB0000195;HMDB0247301;MJDBOTE0000386	1.8929	2.0595	1.0742	0.103263	0.006472	0.1114	5.834	5.751	5.916	5.783	5.914	5.734	5.283	5.891	5.171	5.468	5.537	5.17	5.822	0.07967	5.42	0.2762
neg_2973	Phenylacetylglutamine	metab_7400	yes	up	B(i)	C04148	neg	28047-15-6	263.104	3.57792	M-H	C13H16N2O4	HMDB0006344;HMDB0062645;PW_C002728;MJDBOTE0000584	1.6606	1.7763	1.0738	0.102725	0.0122	0.1396	4.509	4.762	4.8	4.898	4.722	5.022	4.687	4.721	4.392	4.269	4.394	4.28	4.786	0.1733	4.457	0.1986
neg_2907	P-Tolyl-ss-D-glucuronide	metab_5451	yes	up	B(ii)	-	neg	-	283.083	4.41755	M-H	C13H16O7	HMDB0256060	1.7704	1.8552	1.0721	0.100439	0.01274	0.143	5.576	5.722	5.587	5.641	5.528	5.745	5.6	5.24	5.099	5.578	4.831	5.176	5.633	0.08598	5.254	0.2947
pos_1225	Betonicine	metab_247	yes	up	B(ii)	C08269	pos	515-25-3	360.212	4.56983	2M+ACN+H	C7H13NO3	HMDB0029412	1.5505	1.6126	1.0711	0.0990932	0.02545	0.1911	4.698	4.989	4.454	4.827	4.401	4.837	4.607	4.454	4.315	4.557	4.196	4.207	4.701	0.2318	4.389	0.1765
neg_166	Hypoxanthine	metab_4069	yes	up	B(i)	C00262	neg	68-94-0	135.03	1.0593	M-H, M+FA-H	C5H4N4O	PW_C000102;HMDB0000157	2.0616	2.1979	1.0697	0.0972062	0.003145	0.09216	6.87	6.941	7.023	6.874	7.044	6.951	6.465	6.932	6.275	6.58	6.595	6.136	6.95	0.07267	6.497	0.2781
pos_2705	Humilixanthin	metab_1870	yes	up	B(ii)	C08548	pos	111534-70-4	368.144	2.60463	M+ACN+H	C14H18N2O7	HMDB0039123	1.6677	1.8543	1.0687	0.0958569	0.01884	0.1676	5.179	5.304	5.467	5.389	4.944	5.176	5.093	5.049	4.469	5.033	4.899	4.891	5.243	0.186	4.906	0.2294
neg_1202	3-(4-Hydroxyphenyl)lactate	metab_3566	yes	up	B(i)	C03672	neg	306-23-0	181.05	3.11787	M-H	C9H10O4	HMDB0000755	1.5523	1.408	1.0676	0.0943712	0.04025	0.2364	5.408	4.976	5.314	4.653	5.287	5.248	4.786	4.896	4.921	4.947	4.923	4.459	5.148	0.2824	4.822	0.1869
neg_2471	(9Z,11E)-Octadeca-9,11-dienoylcarnitine	metab_4970	yes	up	B(ii)	-	neg	-	460.285	6.50867	M+K-2H	C25H45NO4	HMDB0241539	1.5669	1.5211	1.0668	0.0932897	0.03936	0.2344	5.168	5.489	5.348	5.417	5.508	5.457	4.957	5.028	5.037	5.229	5.55	4.561	5.398	0.1264	5.06	0.3254
neg_3832	L-Cystine	metab_7393	yes	up	B(i)	C00491	neg	56-89-3	239.017	0.53735	M-H	C6H12N2O4S2	HMDB0000192;HMDB0250712;MJDBOTE0000449	1.809	1.8336	1.0664	0.0927487	0.007154	0.1154	5.973	5.944	5.769	5.982	5.976	5.935	5.1	5.575	5.655	5.877	5.627	5.533	5.93	0.08092	5.561	0.2555
pos_3056	Glucosylxanthone	metab_2254	yes	up	B(ii)	-	pos	-	341.101	0.629733	M+H-H2O	C19H18O7	HMDB0252794	1.7361	1.7248	1.0657	0.0918014	0.01075	0.1299	5.803	5.786	5.704	5.647	5.706	5.695	5.359	5.647	5.379	5.438	5.535	4.864	5.723	0.05937	5.37	0.2702
neg_3717	Tezacitabine	metab_6343	yes	up	B(ii)	-	neg	-	294.029	0.63145	M+K-2H	C10H12FN3O4	HMDB0258943	1.6369	1.5833	1.0655	0.0915306	0.03643	0.2271	6.14	5.99	5.299	5.803	5.983	6.036	5.535	5.652	5.521	5.214	5.799	5.364	5.875	0.3025	5.514	0.2066
neg_1640	Dynorphin B (6-9)	metab_4048	yes	up	B(ii)	-	neg	-	586.317	6.38098	M-H2O-H	C26H43N11O6	HMDB0012937	1.8685	1.9738	1.0647	0.090447	0.003065	0.09124	6.011	6.321	6.099	6.289	6.002	6.194	6.055	5.839	5.563	5.915	5.708	5.595	6.153	0.1375	5.779	0.1916
neg_1212	Imazamox	metab_3577	yes	up	B(ii)	C18598	neg	114311-32-9	350.136	3.16588	M+FA-H	C15H19N3O4	HMDB0253404	1.6246	1.6906	1.0633	0.0885487	0.01852	0.167	5.238	5.441	5.573	5.338	5.131	5.351	5.27	5.142	4.779	5.225	5.026	4.723	5.345	0.154	5.027	0.2304
pos_3003	5'-Phosphoribosyl-N-formylglycinamide	metab_2198	yes	up	B(ii)	C04376	pos	349-34-8	315.058	0.847467	M+H	C8H15N2O9P	PW_C001007;HMDB0001308	1.5123	1.6027	1.0576	0.0807941	0.01432	0.149	5.109	5.143	5.242	5.15	4.896	4.994	4.859	4.832	4.526	4.961	5.043	4.653	5.089	0.124	4.812	0.1925
neg_33	L-beta-aspartyl-L-leucine	metab_5884	yes	up	B(ii)	-	neg	-	245.114	2.79803	M-H, M+Na-2H, M-H2O-H	C10H18N2O5	HMDB0011166	1.5818	1.6387	1.0573	0.0803848	0.03801	0.2296	6.135	6.551	5.988	6.31	5.825	6.481	6.128	6.041	5.808	5.947	5.747	5.594	6.215	0.2837	5.878	0.1982
neg_2923	P-Tolyl Sulfate	metab_5469	yes	up	B(i)	-	neg	-	187.007	4.17685	M-H	C7H8O4S	-	1.7262	1.7719	1.0565	0.0792928	0.008273	0.1173	6.274	6.526	6.414	6.596	6.343	6.644	6.422	5.994	6.054	6.348	5.89	6.01	6.466	0.1461	6.12	0.2136
neg_1285	N-Acetylleucylalanylserine	metab_3657	yes	up	B(i)	-	neg	-	330.167	3.903	M-H	C14H25N3O6	-	1.5806	1.5479	1.0562	0.078883	0.004251	0.09967	5.038	5.12	5.164	5.039	5.294	5.134	4.896	4.737	4.782	5.069	4.994	4.668	5.131	0.09471	4.858	0.1557
neg_1046	N2-Succinyl-L-ornithine	metab_3392	yes	up	B(ii)	C03415	neg	899816-95-6	267.074	2.49633	M+Cl	C9H16N2O5	HMDB0001199	1.6826	1.7823	1.0561	0.0787464	0.007963	0.1173	5.892	6.013	6.067	5.879	6.117	6.044	5.749	5.945	5.453	5.827	5.73	5.391	6.002	0.09627	5.683	0.2164
pos_2751	5'-Deoxy-5'-fluorouridine	metab_1921	yes	up	B(ii)	C12739	pos	-	279.1	2.28487	M+CH3OH+H	C9H11FN2O5	HMDB0060406;HMDB0246881	1.6651	1.764	1.0561	0.0787464	0.01074	0.1299	6.178	6.177	6.331	6.435	5.924	5.989	5.925	5.881	5.615	5.915	6.058	5.669	6.172	0.1947	5.844	0.1683
pos_994	(S,S)-Butane-2,3-diol	metab_3303	yes	up	B(i)	C03046	pos	19132-06-0	73.0654	1.99677	M+H-H2O	C4H10O2	-	1.247	1.1521	1.056	0.0786098	0.03539	0.223	3.656	3.769	3.956	3.595	3.767	3.557	3.493	3.418	3.586	3.328	3.695	3.601	3.717	0.1459	3.52	0.1337
pos_1935	(3a,5b)-24-oxo-24-[(2-sulfoethyl)amino]cholan-3-yl-b-D-Glucopyranosiduronic acid	metab_1028	yes	up	B(ii)	-	pos	99794-82-8	682.327	7.05083	M+Na	C32H53NO11S	HMDB0002429	1.5452	1.5732	1.0542	0.0761486	0.01907	0.1683	5.532	5.634	5.748	5.675	5.695	5.667	5.7	5.541	5.217	5.38	5.367	4.997	5.658	0.07239	5.367	0.2453
neg_1378	Pcera-1	metab_3759	yes	up	B(ii)	-	neg	-	432.182	5.50897	M+FA-H	C18H30NO6P	HMDB0256170	1.3886	1.3604	1.0539	0.075738	0.04931	0.2631	4.925	5.153	5.103	5.097	4.994	4.984	4.97	4.965	4.735	4.966	4.797	4.277	5.043	0.08783	4.785	0.2683
neg_1696	Gymnodimine	metab_4109	yes	up	B(ii)	C20025	neg	173792-58-0	552.332	6.57268	M+FA-H	C32H45NO4	HMDB0041430	1.7377	1.8448	1.0538	0.0756011	0.001779	0.0769	6.077	6.25	6.142	6.155	5.961	6.19	6.01	5.92	5.626	5.909	5.749	5.685	6.129	0.1	5.816	0.1516
pos_2623	Asp Leu	metab_1780	yes	up	B(i)	-	pos	-	247.128	2.81587	M+H	C10H18N2O5	-	1.5428	1.6392	1.0532	0.0747794	0.02865	0.2015	6.15	6.513	5.963	6.302	5.821	6.415	6.035	6.02	5.792	5.951	5.741	5.75	6.194	0.2671	5.881	0.1361
pos_836	METHACHOLINE	metab_3129	yes	up	B(i)	C07471	pos	55-92-5	160.133	0.847467	M+H	C8H17NO2	HMDB0015654	1.5377	1.3391	1.0532	0.0747794	0.008697	0.1197	5.187	4.989	4.928	4.884	5.097	5.104	4.723	4.557	4.857	4.929	4.928	4.673	5.032	0.1165	4.778	0.1513
pos_346	PC(20:3/0:0)	metab_2587	yes	up	B(i)	-	pos	-	546.355	6.56707	M+H, M+Na	C28H52NO7P	-	1.9142	2.0444	1.0524	0.0736832	0.0007265	0.05766	7.251	7.448	7.433	7.317	7.282	7.459	7.147	6.979	6.738	7.189	6.917	7.015	7.365	0.0923	6.998	0.1634
neg_1042	3-Hydroxyindolin-2-one-sulfate	metab_3388	yes	up	B(ii)	-	neg	-	227.997	2.44833	M-H	C8H7NO5S	HMDB0304928	1.4088	1.4943	1.0518	0.0728604	0.01742	0.1633	4.889	5.225	5.048	4.967	4.73	5.118	4.699	4.738	4.696	4.589	4.863	4.915	4.996	0.175	4.75	0.1197
pos_869	Diclofenac	metab_3165	yes	up	B(ii)	C01690	pos	15307-86-5	313.052	0.9256	M+NH4	C14H11Cl2NO2	PW_C009075;HMDB0249731;HMDB0014724	1.3598	1.4769	1.0518	0.0728604	0.02617	0.1934	4.971	4.907	4.904	4.975	4.831	4.875	4.429	4.74	4.563	5.07	4.579	4.625	4.91	0.0554	4.668	0.2212
pos_2888	Paraxanthine	metab_2071	yes	up	B(ii)	C13747	pos	611-59-6	163.06	1.41767	M+H-H2O	C7H8N4O2	PW_C001234;HMDB0001860	1.4462	1.4857	1.0513	0.0721744	0.003749	0.09551	4.564	4.826	4.632	4.681	4.633	4.808	4.465	4.384	4.38	4.632	4.541	4.368	4.691	0.1046	4.462	0.1067
pos_2846	Guanine	metab_2025	yes	up	B(i)	C00242	pos	73-40-5	152.057	1.64398	M+H	C5H5N5O	HMDB0000132;PW_C000086;MJDBOTE0000457	1.4593	1.588	1.0509	0.0716254	0.006979	0.1151	4.793	4.858	4.831	4.909	4.834	4.78	4.636	4.842	4.407	4.679	4.61	4.425	4.834	0.04655	4.6	0.1636
neg_3747	Asp-Glu	metab_6376	yes	up	B(i)	-	neg	-	261.073	0.615567	M-H	C9H14N2O7	HMDB0028752	1.5153	1.5432	1.0495	0.0697022	0.009735	0.1248	5.545	5.739	5.537	5.679	5.462	5.591	5.528	5.37	5.196	5.455	5.37	5.048	5.592	0.1014	5.328	0.1764
neg_700	Glutamylglutamic acid	metab_7044	yes	up	B(ii)	C01425	neg	3929-61-1	275.089	0.63145	M-H	C10H16N2O7	HMDB0028818	1.6238	1.6773	1.0491	0.0691522	0.005095	0.1042	6.146	6.313	6.351	6.348	6.092	6.189	6.041	5.97	5.798	6.061	6.122	5.698	6.24	0.1118	5.948	0.1658
neg_399	Glycidamide	metab_6639	yes	up	B(ii)	-	neg	-	260.089	0.592067	2M+Hac-H, 3M-H	C3H5NO2	HMDB0252860	1.5731	1.6339	1.0491	0.0691522	0.008433	0.1186	5.937	6.081	6.124	6.1	5.788	6.008	5.871	5.774	5.548	5.848	5.829	5.478	6.006	0.1269	5.725	0.1686
neg_353	(4E)-3-Hydroxyhex-4-enoylcarnitine	metab_6139	yes	up	B(ii)	-	neg	-	272.151	6.03648	M-H, M+Na-2H	C13H23NO5	HMDB0241670	1.4695	1.5173	1.049	0.0690147	0.04227	0.243	5.961	6.217	6.14	6.217	6.27	6.31	5.799	6.159	5.8	6.119	6.073	5.43	6.186	0.1242	5.897	0.2777
neg_963	Propan-2-yl 2-hydroxy-4-methylsulfanylbutanoate	metab_7334	yes	up	B(ii)	-	neg	-	429.162	1.64058	2M+FA-H	C8H16O3S	HMDB0246980	1.3875	1.4181	1.0486	0.0684645	0.04443	0.2507	5.655	5.529	5.796	5.607	5.817	5.642	5.173	5.454	5.549	5.719	5.033	5.539	5.674	0.1117	5.411	0.2576
pos_2830	Clofop	metab_2008	yes	up	B(ii)	C19070	pos	26129-32-8	292.048	1.64398	M+	C15H13ClO4	HMDB0250346	1.4666	1.5375	1.0483	0.0680516	0.0207	0.1733	6.145	5.982	5.552	5.974	6.034	6.011	5.557	5.856	5.552	5.626	5.83	5.635	5.95	0.2043	5.676	0.134
neg_701	Uridine-5'-Monophosphate	metab_7045	yes	up	B(i)	C00105	neg	58-97-9	323.029	0.63145	M-H	C9H13N2O9P	HMDB0000288;MJDBOTE0000717	1.3322	1.3062	1.0476	0.067088	0.04846	0.2613	5.655	5.743	5.34	5.687	5.424	5.527	5.616	5.431	5.297	5.083	5.41	5.02	5.563	0.1591	5.31	0.2256
neg_415	Cholylhistidine	metab_6735	yes	up	B(ii)	-	neg	-	590.348	6.55668	M-H2O-H, M+FA-H	C30H47N3O6	HMDB0242389	1.6577	1.7475	1.0474	0.0668125	0.008855	0.1197	6.849	7.071	7.055	6.947	6.904	7.11	6.947	6.699	6.439	6.909	6.525	6.518	6.989	0.1042	6.673	0.2153
pos_3262	Nopalinic acid	metab_2478	yes	up	B(ii)	C01683	pos	63409-16-5	295.15	0.4824	M+CH3OH+H	C10H18N2O6	HMDB0029437	1.3597	1.3766	1.0472	0.066537	0.009256	0.123	4.9	4.693	4.77	4.827	4.748	4.795	4.566	4.71	4.527	4.678	4.653	4.307	4.789	0.071	4.573	0.1478
pos_616	H-D-Arg(NO2)-OH	metab_2887	yes	up	B(ii)	-	pos	-	219.097	0.863117	M+, M+Na	C6H13N5O4	HMDB0247178	1.4866	1.5959	1.0469	0.0661236	0.01562	0.1563	5.98	5.98	6.216	6.246	5.74	5.893	5.851	5.839	5.588	5.812	5.75	5.6	6.009	0.1932	5.74	0.1185
neg_794	Citramalic Acid	metab_7147	yes	up	B(i)	C00815	neg	597-44-4;2306-22-1	147.029	0.948117	M-H	C5H8O5	HMDB0000426	1.5737	1.5482	1.0465	0.0655723	0.005306	0.1049	6.25	6.204	6.235	6.098	6.31	6.183	6.048	5.89	5.786	6.086	6.124	5.689	6.213	0.07151	5.937	0.1767
neg_3790	D-Arabinose 5-phosphate	metab_6420	yes	up	B(ii)	C01112	neg	13137-52-5	229.012	0.56845	M-H	C5H11O8P	HMDB0011734	1.3804	1.2793	1.0461	0.0650208	0.02756	0.1969	5.539	5.778	5.629	5.469	5.575	5.353	5.434	5.173	5.295	5.216	5.617	5.134	5.557	0.1442	5.312	0.1836
pos_3080	(2R,6x)-7-Methyl-3-methylene-1,2,6,7-octanetetrol 2-glucoside	metab_2281	yes	up	B(ii)	-	pos	219814-32-1	389.179	0.606433	M+Na	C16H30O9	HMDB0033216	1.3943	1.5207	1.0449	0.0633649	0.01879	0.1676	5.493	5.752	5.725	5.848	5.559	5.677	5.522	5.665	5.498	5.333	5.178	5.395	5.676	0.1304	5.432	0.1689
neg_3779	Mannitol 1-phosphate	metab_6407	yes	up	B(ii)	C00644	neg	15806-48-1	307.044	0.584267	M+FA-H	C6H15O9P	HMDB0001530	1.5097	1.4593	1.044	0.0621217	0.003048	0.09124	5.642	5.908	5.751	5.75	5.791	5.734	5.567	5.373	5.549	5.698	5.56	5.371	5.763	0.08673	5.52	0.1266
pos_110	LysoPE(20:1(11Z)/0:0)	metab_111	yes	up	B(ii)	-	pos	-	508.339	6.5749	M+Na, M+2Na-H, M+H	C25H50NO7P	HMDB0011512	1.6456	1.7842	1.0434	0.0612923	0.0008917	0.06133	6.543	6.618	6.565	6.591	6.463	6.585	6.421	6.351	6.049	6.374	6.248	6.287	6.561	0.05429	6.288	0.1325
pos_2538	Spirolide A	metab_1686	yes	up	B(ii)	-	pos	-	357.719	3.33285	M+H+Na	C42H61NO7	HMDB0039434	1.3362	1.3854	1.0431	0.0608775	0.02628	0.1934	5.372	5.64	5.522	5.436	5.628	5.501	5.519	5.422	5.094	5.226	5.402	5.065	5.516	0.105	5.288	0.1874
neg_3730	Acetyl adenylate	metab_6358	yes	up	B(ii)	C05993	neg	13015-87-7	426.023	0.623483	M+K-2H	C12H16N5O8P	PW_C002987;HMDB0006880	1.4089	1.5183	1.0422	0.0596322	0.0143	0.149	5.634	5.883	5.781	5.897	5.72	5.727	5.726	5.611	5.278	5.603	5.613	5.403	5.773	0.1018	5.539	0.1651
neg_3024	6-Hydroxy flavin adenine dinucleotide	metab_5580	yes	up	B(ii)	-	neg	52301-43-6	782.137	3.19788	M-H2O-H	C27H33N9O16P2	HMDB0011612	1.4179	1.4323	1.0391	0.0553345	0.002164	0.0802	5.483	5.536	5.711	5.638	5.724	5.717	5.431	5.386	5.396	5.472	5.532	5.319	5.635	0.1034	5.423	0.07371
neg_2275	LysoPI(18:0/0:0)	metab_4752	yes	up	B(ii)	-	neg	327620-46-2	621.307	7.22108	M+Na-2H	C27H53O12P	HMDB0240261	1.5319	1.6376	1.0389	0.0550568	0.005504	0.1061	6.804	7.027	6.887	6.953	6.82	7.002	6.804	6.689	6.408	6.791	6.707	6.54	6.915	0.09351	6.656	0.1539
pos_452	PC(17:0/0:0)	metab_2705	yes	up	B(i)	C04230	pos	50930-23-9	510.355	6.84798	M+H, M+Na	C25H52NO7P	HMDB0012108;LMGP01050024	1.5784	1.6395	1.0387	0.054779	0.00133	0.06748	7.015	6.856	6.985	6.829	6.938	6.913	6.862	6.758	6.521	6.64	6.596	6.614	6.923	0.07216	6.665	0.1236
neg_1194	P-Toluenesulfonic Acid	metab_3556	yes	up	B(i)	C06677	neg	104-15-4	171.011	3.09387	M-H	C7H8O3S	HMDB0059933	1.3054	1.2655	1.038	0.0538064	0.002586	0.08606	4.806	5.014	4.796	4.77	4.921	4.864	4.716	4.579	4.668	4.717	4.745	4.678	4.862	0.09242	4.684	0.05859
neg_761	ADP	metab_7111	yes	up	B(i)	C00008	neg	58-64-0	426.023	0.8453	M-H	C10H15N5O10P2	HMDB0001341	1.4312	1.5113	1.0377	0.0533894	0.006593	0.1124	6.134	6.369	6.281	6.404	6.253	6.254	6.232	6.124	5.923	6.127	6.032	5.884	6.282	0.09585	6.054	0.1332
neg_3370	Ribose 1-phosphate	metab_5962	yes	up	B(ii)	C00620	neg	14075-00-4	211.001	1.64058	M-H2O-H	C5H11O8P	HMDB0001489;PW_C001146	1.2856	1.3965	1.0377	0.0533894	0.02614	0.1934	5.658	5.875	5.619	5.83	5.578	5.78	5.689	5.614	5.264	5.547	5.564	5.421	5.724	0.1218	5.516	0.1518
neg_650	3-beta-D-galactosyl-sn-glycerol	metab_6990	yes	up	B(ii)	C05401	neg	-	291.049	0.56845	M+K-2H	C9H18O8	HMDB0304157;HMDB0006790	1.2947	1.2512	1.0376	0.0532504	0.03848	0.2309	6.267	6.235	6.329	6.274	6.23	6.287	6.071	6.281	6.16	5.978	6.152	5.622	6.271	0.03626	6.044	0.2301
pos_348	PC(22:4/0:0)	metab_2589	yes	up	B(i)	-	pos	-	572.37	6.62168	M+H, M+Na	C30H54NO7P	-	1.4024	1.4892	1.0357	0.0506062	0.01571	0.1569	6.952	7.029	6.973	7.007	6.841	6.958	6.908	6.691	6.462	6.978	6.666	6.618	6.96	0.06547	6.72	0.1909
pos_3002	Adenosine 3',5'-diphosphate	metab_2197	yes	up	B(ii)	C00054	pos	1053-73-2	428.036	0.847467	M+H	C10H15N5O10P2	HMDB0000061;PW_C000043	1.3738	1.4603	1.0356	0.0504669	0.001591	0.07306	5.621	5.788	5.683	5.789	5.67	5.638	5.621	5.536	5.417	5.567	5.427	5.445	5.698	0.07349	5.502	0.08442
neg_308	Sweroside	metab_5641	yes	up	B(ii)	C17071	neg	14215-86-2	357.121	4.42455	M-H, M+FA-H	C16H22O9	HMDB0258643;MJDBOTE0001224	1.2673	1.289	1.0356	0.0504669	0.003066	0.09124	4.919	4.995	5.082	5.021	5.089	5.071	4.895	4.88	4.814	4.923	4.929	4.7	5.03	0.06557	4.857	0.08723
neg_1169	Glycyl-Phenylalanine	metab_3528	yes	up	B(ii)	-	neg	-	221.093	2.98205	M-H	C11H14N2O3	HMDB0028848	1.2418	1.2893	1.0352	0.0499095	0.02914	0.2036	5.526	5.64	5.627	5.604	5.489	5.61	5.524	5.586	5.288	5.507	5.312	5.14	5.583	0.06065	5.393	0.1728
neg_422	(2,5-Dihydroxypyrrol-1-yl) 4-[(2,5-dioxopyrrol-1-yl)methyl]cyclohexane-1-carboxylate	metab_6743	yes	up	B(ii)	-	neg	-	355.088	0.5998	M-H2O-H, M+Na-2H	C16H18N2O6	HMDB0242490	1.3152	1.2806	1.0352	0.0499095	0.02718	0.196	6.602	6.723	6.544	6.48	6.555	6.654	6.323	6.501	6.377	6.413	6.58	6.021	6.593	0.0864	6.369	0.1935
pos_601	N,N'-Diethylthiourea	metab_2871	yes	up	B(i)	C19400	pos	105-55-5	133.08	0.598883	M+, M+H	C5H12N2S	-	1.3498	1.4638	1.0348	0.049352	0.006071	0.1102	5.94	6.264	6.156	6.248	6.037	6.09	5.84	6.021	5.968	5.866	5.853	5.952	6.123	0.1253	5.917	0.07396
pos_3004	Glucosamine	metab_3320	yes	up	B(ii)	C00329	pos	3416-24-8;14257-69-3	162.076	0.847467	M+H-H2O	C6H13NO5	PW_C001167;HMDB0245095;HMDB0030091;HMDB0242589;HMDB0001514	1.3197	1.3863	1.032	0.045443	0.008336	0.1178	6.44	6.484	6.533	6.603	6.293	6.348	6.26	6.327	6.192	6.338	6.295	6.087	6.45	0.1153	6.25	0.09577
pos_767	Curcumin monoglucoside	metab_3052	yes	up	B(ii)	C17749	pos	-	553.168	0.5451	M+Na	C27H30O11	HMDB0304303	1.2236	1.3185	1.0319	0.0453032	0.02428	0.1872	6.222	6.017	6.174	6.151	6.1	6.201	6.129	6.161	5.797	5.963	5.836	5.837	6.144	0.07546	5.954	0.1588
pos_466	17-Aminogeldanamycin	metab_2720	yes	up	B(ii)	-	pos	-	546.282	6.59822	M+H, M+Na	C28H39N3O8	HMDB0259661	1.1569	1.252	1.0318	0.0451634	0.0422	0.243	5.917	6.321	5.925	6.085	5.961	6.007	5.963	5.813	5.63	5.922	5.936	5.835	6.036	0.1526	5.85	0.1229
neg_649	D-Glucuronic Acid	metab_7382	yes	up	B(i)	C00191	neg	6556-12-3;32449-92-6;70021-34-0	193.035	0.56845	M-H	C6H10O7	PW_C000082;HMDB0006355;HMDB0000127;MJDBOTE0000680	1.3059	1.2813	1.0316	0.0448837	0.006031	0.1102	6.239	6.426	6.138	6.221	6.307	6.222	6.069	6.042	6.063	6.187	6.131	5.91	6.259	0.09821	6.067	0.09338
neg_414	Gamma-D-Glutamylglycine	metab_6734	yes	up	B(i)	-	neg	-	203.067	0.5998	M-H2O-H, M-H	C7H12N2O5	-	1.2091	1.2136	1.0313	0.0444641	0.02597	0.1932	6.027	6.188	6.141	6.066	5.985	5.992	6	5.935	5.767	5.966	5.999	5.629	6.066	0.08271	5.882	0.1514
neg_369	DL-Glycerol 1-phosphate	metab_7385	yes	up	B(i)	C00093	neg	20883	171.006	0.560683	M-H2O-H, M-H	C3H9O6P	HMDB0000126;HMDB0252849	1.3325	1.337	1.0309	0.0439044	0.003968	0.0967	6.463	6.482	6.562	6.374	6.487	6.456	6.3	6.292	6.219	6.443	6.304	6.101	6.471	0.06044	6.277	0.1125
pos_1129	L-Threo-3-Phenylserine	metab_143	yes	up	B(ii)	C03290	pos	6254-48-4	223.107	3.00082	M+ACN+H	C9H11NO3	HMDB0002184	1.1542	1.2685	1.0308	0.0437644	0.02527	0.1909	5.381	5.442	5.441	5.47	5.339	5.452	5.292	5.454	5.128	5.393	5.134	5.152	5.421	0.05001	5.259	0.1422
pos_3157	2-Amino-4-[carbamimidoyl(methyl)amino]butanoic acid	metab_2362	yes	up	B(ii)	-	pos	-	175.119	0.537283	M+H	C6H14N4O2	HMDB0255374	1.3751	1.3567	1.0305	0.0433445	0.0005796	0.04974	6.331	6.435	6.193	6.314	6.254	6.33	6.192	6.094	6.134	6.119	6.135	6.067	6.31	0.0817	6.123	0.0426
neg_911	S-Adenosyl-L-homocysteine	metab_7278	yes	up	B(i)	C00021	neg	979-92-0	383.115	1.50518	M-H	C14H20N6O5S	HMDB0000939	1.1021	1.0223	1.0305	0.0433445	0.04686	0.2578	5.679	5.695	5.796	5.671	5.652	5.763	5.466	5.635	5.7	5.566	5.648	5.225	5.709	0.05686	5.54	0.1741
pos_591	N-Methylglutamic acid	metab_2859	yes	up	B(i)	C01046	pos	35989-16-3	162.076	0.637317	M+H, M+ACN+H	C6H11NO4	HMDB0062660	1.2398	1.3184	1.0304	0.0432045	0.01132	0.1332	6.136	6.177	6.245	6.332	6.071	6.1	5.944	6.143	5.993	6.057	6.005	5.83	6.177	0.09752	5.995	0.1053
pos_358	PE(17:0/0:0)	metab_2600	yes	up	B(i)	-	pos	-	468.308	6.68415	M+H, M+Na	C22H46NO7P	HMDB0061691;LMGP02050030	1.1017	1.0827	1.0303	0.0430645	0.04239	0.2431	5.895	5.73	5.716	5.714	5.904	5.759	5.869	5.578	5.432	5.563	5.723	5.529	5.786	0.0893	5.616	0.1557
pos_609	Gamma-Glutamylglutamic acid	metab_2879	yes	up	B(ii)	C05282	pos	1116-22-9	277.103	0.83965	M+H-H2O, M+H	C10H16N2O7	HMDB0011737	1.2489	1.2993	1.0298	0.0423642	0.01407	0.149	6.48	6.52	6.63	6.593	6.377	6.437	6.356	6.321	6.189	6.448	6.437	6.157	6.506	0.09503	6.318	0.1225
neg_2947	Phenylacetylglycine	metab_5495	yes	up	B(i)	C05598	neg	500-98-1	192.066	3.89598	M-H	C10H11NO3	HMDB0000821;MJDBOTE0000576	1.1661	1.1545	1.0297	0.0422241	0.04068	0.2376	6.174	6.426	6.306	6.309	6.222	6.437	6.305	6.226	6.147	6.195	6.054	5.861	6.313	0.1058	6.131	0.1565
pos_2467	Agar	metab_1607	yes	up	B(ii)	C08815	pos	9002-18-0	359.134	4.42548	M+Na	C14H24O9	HMDB0248056	1.1461	1.2059	1.0293	0.0416635	0.00111	0.0657	4.666	4.625	4.723	4.746	4.756	4.757	4.551	4.575	4.522	4.661	4.601	4.56	4.712	0.05455	4.578	0.04809
pos_1194	4-Methylumbelliferone	metab_212	yes	up	B(ii)	C03081	pos	90-33-5	194.081	3.91257	M+NH4	C10H8O3	HMDB0059622;MJDBOTE0001043	1.1453	1.1558	1.0292	0.0415234	0.0148	0.1514	5.49	5.653	5.562	5.562	5.469	5.674	5.502	5.487	5.435	5.46	5.346	5.236	5.569	0.083	5.411	0.1019
neg_660	Norfuraneol	metab_7000	yes	up	B(ii)	-	neg	19322-27-1	113.023	0.592067	M-H	C5H6O3	HMDB0031859	1.1472	1.0926	1.0291	0.0413832	0.03411	0.2192	6.042	6.158	6.101	6.005	6.031	6.152	6.002	6.015	5.944	5.959	5.949	5.593	6.082	0.06515	5.91	0.158
neg_1838	LysoPI(18:2(9Z,12Z)/0:0)	metab_4267	yes	up	B(ii)	-	neg	1425501-10-5	595.291	7.10855	M-H	C27H49O12P	HMDB0240597	1.2014	1.1683	1.0289	0.0411028	0.03198	0.2128	6.816	7.035	6.751	6.884	6.919	6.779	6.672	6.676	6.648	6.669	6.929	6.429	6.864	0.105	6.671	0.1584
neg_207	3'-Adenylic Acid	metab_4524	yes	up	B(i)	C01367	neg	84-21-9	346.056	1.64058	M-H, 2M-H	C10H14N5O7P	HMDB0003540;HMDB0258140	1.2245	1.3246	1.0284	0.0404015	0.0271	0.196	6.894	7.119	6.833	7.046	6.829	6.991	6.94	6.829	6.54	6.755	6.812	6.686	6.952	0.1191	6.76	0.137
pos_783	N-Acetyldjenkolic acid	metab_3070	yes	up	B(ii)	-	pos	-	279.047	0.583317	M+H-H2O	C9H16N2O5S2	HMDB0029421	1.1163	1.0779	1.0282	0.0401209	0.01929	0.1688	5.564	5.745	5.606	5.609	5.511	5.631	5.491	5.5	5.528	5.517	5.47	5.235	5.611	0.07834	5.457	0.1106
neg_3621	Adenosine 5'-Monophosphate	metab_6240	yes	up	B(i)	C00020	neg	61-19-8	346.056	0.884783	M-H	C10H14N5O7P	HMDB0000045;MJDBOTE0000497	1.1223	1.11	1.0281	0.0399806	0.03511	0.2226	6.263	6.2	6.252	6.294	6.17	6.169	6.038	6.194	6.068	6.041	6.224	5.768	6.225	0.05266	6.055	0.1617
pos_263	Coniferaldehyde	metab_1787	yes	up	B(ii)	C02666	pos	458-36-6;20649-42-7	196.097	2.69073	M+H, M+NH4	C10H10O3	HMDB0141782	1.0651	1.1742	1.0277	0.0394192	0.01595	0.1576	5.084	5.184	5.159	5.28	5.128	5.108	4.858	5.044	4.98	5.145	5.033	5.048	5.157	0.06996	5.018	0.0948
pos_146	Creatine	metab_505	yes	up	B(i)	C00300	pos	57-00-1	132.077	0.606433	M+H, M+Na, 2M+H	C4H9N3O2	PW_C000046;HMDB0000064;MJDBOTE0000560	1.3223	1.4296	1.027	0.0384362	0.00585	0.1101	7.326	7.629	7.534	7.616	7.418	7.459	7.229	7.406	7.355	7.243	7.246	7.321	7.497	0.1183	7.3	0.07194
pos_810	Glufosinate	metab_3101	yes	up	B(ii)	C05042	pos	51276-47-2	182.057	0.645067	M+H	C5H12NO4P	HMDB0252799	1.0468	1.072	1.027	0.0384362	0.03689	0.2277	5.553	5.686	5.884	5.762	5.749	5.838	5.504	5.538	5.609	5.758	5.653	5.501	5.745	0.1172	5.594	0.1004
pos_2839	Ile Gly	metab_2017	yes	up	B(i)	-	pos	-	189.123	1.64398	M+H	C8H16N2O3	-	1.0522	1.1605	1.0269	0.0382957	0.04069	0.2376	5.377	5.392	5.35	5.424	5.293	5.411	5.276	5.441	5.095	5.334	5.116	5.138	5.374	0.04742	5.233	0.1393
neg_409	LysoPC(20:4(8Z,11Z,14Z,17Z)/0:0)	metab_6728	yes	up	B(ii)	C04230	neg	-	588.333	6.47673	M+Cl, M+FA-H	C28H50NO7P	HMDB0010396	1.2573	1.2706	1.0267	0.0380147	0.01516	0.1541	7.195	7.417	7.297	7.35	7.176	7.346	7.27	7.131	7.069	7.201	7.069	6.901	7.297	0.09457	7.107	0.1275
neg_647	2'-O-Methyladenosine	metab_6987	yes	up	B(ii)	C04779	neg	2140-79-6	326.11	0.560683	M+FA-H	C11H15N5O4	HMDB0004326	1.1293	1.0932	1.0263	0.0374525	0.03489	0.2217	6.475	6.608	6.489	6.473	6.413	6.599	6.39	6.406	6.323	6.419	6.464	6.055	6.51	0.07761	6.343	0.1483
pos_480	LysoPC(20:4(5Z,8Z,11Z,14Z)/0:0)	metab_2736	yes	up	B(ii)	C04230	pos	60701-99-7	544.339	6.47343	M+H, M+Na	C28H50NO7P	HMDB0010395	1.323	1.4478	1.0259	0.0368901	0.003499	0.09417	7.426	7.57	7.522	7.633	7.341	7.498	7.377	7.334	7.194	7.331	7.277	7.34	7.498	0.1037	7.309	0.06483
neg_2512	LysoPC(18:3(6Z,9Z,12Z)/0:0)	metab_5016	yes	up	B(ii)	C04230	neg	-	562.317	6.40498	M+FA-H	C26H48NO7P	HMDB0010387	1.1074	1.1454	1.0251	0.0357647	0.02428	0.1872	6.391	6.697	6.423	6.591	6.451	6.461	6.313	6.373	6.325	6.357	6.482	6.211	6.503	0.1173	6.344	0.08851
pos_2631	Glycyl-leucine	metab_1789	yes	up	B(i)	C02155	pos	869-19-2	189.123	2.77683	M+H	C8H16N2O3	HMDB0000759;MJDBOTE0000578	1.0358	1.1546	1.0246	0.0350608	0.0377	0.229	5.886	5.829	5.852	5.878	5.727	5.81	5.719	5.868	5.562	5.806	5.546	5.639	5.83	0.05814	5.69	0.131
pos_57	Adenosine 3'-monophosphate	metab_2835	yes	up	B(i)	C01367	pos	84-21-9	348.07	1.63617	M+H, M+Na, 2M+H	C10H14N5O7P	HMDB0003540	1.0898	1.237	1.0241	0.0343566	0.03814	0.2301	6.739	6.899	6.672	6.844	6.681	6.734	6.708	6.657	6.335	6.625	6.623	6.671	6.762	0.09084	6.603	0.135
pos_625	Midazolam	metab_2897	yes	up	B(ii)	C07524	pos	59467-70-8	348.07	0.886583	M+Na, M+CH3OH+H	C18H13ClFN3	HMDB0014821	1.0736	1.0755	1.024	0.0342157	0.01726	0.163	6.199	6.044	6.134	6.16	6.088	6.006	5.86	6.064	6.003	5.938	6.067	5.837	6.105	0.0728	5.962	0.09959
pos_949	Adenosine	metab_3253	yes	up	B(i)	C00212	pos	58-61-7	268.104	1.64398	M+H	C10H13N5O4	HMDB0000050;PW_C000034;HMDB0247583;MJDBOTE0000767	1.0697	1.1655	1.0239	0.0340748	0.02869	0.2015	6.111	6.19	6.341	6.182	6.207	6.182	6.043	6.22	5.925	6.04	6.166	5.945	6.202	0.07549	6.057	0.1175
neg_197	D-Glucose	metab_7381	yes	up	B(i)	C00031	neg	492-62-6;492-61-5;50-99-7;2280-44-6;2280-44-6	225.061	1.56088	M-H, M+FA-H	C6H12O6	PW_C000077;HMDB0000122;HMDB0242534;HMDB0003345	1.123	1.0662	1.0237	0.033793	0.04516	0.2527	7.273	7.374	7.353	7.211	7.254	7.362	7.21	7.255	7.165	7.213	7.169	6.797	7.304	0.06759	7.135	0.1685
pos_3098	Sedoheptulose	metab_3334	yes	up	B(ii)	C02076	pos	470-46-2;3019-74-7	249.037	0.583317	M+K	C7H14O7	HMDB0003219	1.0784	1.0805	1.0232	0.0330882	0.008267	0.1173	5.789	6.005	5.916	5.884	5.951	5.87	5.729	5.709	5.76	5.855	5.849	5.704	5.902	0.07406	5.768	0.06812
pos_663	S-Adenosylhomocysteine	metab_2937	yes	up	B(i)	C00021	pos	979-92-0	385.128	1.488	M+2H, M+H	C14H20N6O5S	PW_C000749;HMDB0000939	1.0391	1.0333	1.0226	0.0322419	0.02125	0.175	6.23	6.233	6.324	6.263	6.202	6.24	5.99	6.214	6.212	6.106	6.192	5.951	6.249	0.04185	6.111	0.1165
pos_896	Methioprim	metab_3195	yes	up	B(ii)	-	pos	-	154.044	1.20673	M+H-H2O	C6H9N3OS	HMDB0254675;HMDB0246995	1.0139	1.0875	1.0206	0.0294175	0.03112	0.2096	6.268	6.29	6.274	6.276	6.291	6.319	6.215	6.285	5.984	6.252	6.188	6.029	6.286	0.01831	6.159	0.1232
pos_3000	Alpha-Methylene-Gamma-Butyrolactone	metab_2195	yes	up	B(i)	C20578	pos	-	99.0445	0.8553	M+H	C5H6O2	HMDB0246945	1.0592	1.0271	1.0192	0.0274372	0.0007791	0.05853	5.803	5.824	5.836	5.852	5.886	5.91	5.7	5.703	5.777	5.764	5.792	5.717	5.852	0.03977	5.742	0.04021
pos_21	PE(20:4/0:0)	metab_1204	yes	up	B(i)	-	pos	652149-09-2	502.292	6.47343	M+H, M+Na, M+2Na-H, M+H-H2O	C25H44NO7P	LMGP02050009;HMDB0011517	1.0049	1.0795	1.0191	0.0272956	0.02869	0.2015	7.107	7.256	7.093	7.243	7	7.119	7.03	6.976	6.891	6.953	7.141	7.02	7.136	0.09724	7.002	0.08488
pos_1938	(3beta,5alpha,9alpha,22E,24R)-5,9-Epidioxy-3-hydroxyergosta-7,22-dien-6-one	metab_1031	yes	up	B(ii)	-	pos	211486-16-7	487.279	7.05083	M+2Na-H	C28H42O4	HMDB0032666	0.9747	1.0427	1.0181	0.0258793	0.005537	0.1064	5.897	6.014	5.928	5.972	5.99	5.901	5.891	5.895	5.767	5.831	5.887	5.793	5.95	0.04897	5.844	0.05532
pos_31	Oxypurinol	metab_2301	yes	up	B(i)	C07599	pos	2465-59-0	153.041	1.18338	M+K, M+ACN+H, 2M+H, M+H	C5H4N4O2	HMDB0000786	0.9921	1.0601	1.0164	0.0234683	0.02623	0.1934	7.474	7.485	7.488	7.481	7.497	7.531	7.432	7.489	7.222	7.45	7.394	7.248	7.493	0.02049	7.372	0.1112
pos_3131	Choline	metab_3316	yes	down	B(i)	C00114	pos	62-49-7	104.107	0.552717	M+	C5H14NO+	HMDB0250194;HMDB0000097;PW_C000065;MJDBOTE0000238	0.9806	1.0601	0.9833	-0.0242965	0.01925	0.1688	7.164	7.105	7.185	7.106	7.181	7.049	7.167	7.169	7.314	7.407	7.227	7.235	7.132	0.05392	7.253	0.09234
pos_1924	11-Hydroxy-9-tridecenoic acid	metab_1019	yes	down	B(ii)	-	pos	105798-56-9	479.334	7.10558	2M+Na	C13H24O3	HMDB0035881;LMFA01050437	1.0515	1.035	0.9803	-0.0287048	0.000856	0.06021	5.4	5.374	5.387	5.428	5.324	5.338	5.435	5.497	5.463	5.503	5.548	5.454	5.375	0.03897	5.483	0.04095
neg_441	Stearic acid	metab_6764	yes	down	B(ii)	C01530	neg	21128	321.22	6.78867	M+Na-2H, M+K-2H	C18H36O2	HMDB0303351;HMDB0000827;PW_C000661;LMFA01010018;HMDB0303352	1.1244	1.162	0.9763	-0.0346036	0.02989	0.2053	6.802	6.649	6.862	6.818	6.743	6.898	6.81	6.983	7.003	7.007	7.149	6.805	6.795	0.0891	6.96	0.1319
pos_4	Pantothenic Acid	metab_2646	yes	down	B(i)	C00864	pos	79-83-4	220.118	2.72208	M+H, M+Na, M+K, 2M+Na, M+H-H2O, M+H-2H2O	C9H17NO5	HMDB0250782;PW_C000136;HMDB0000210;MJDBOTE0000845	1.3573	1.3379	0.9754	-0.0359341	0.000157	0.02239	6.808	6.787	6.783	6.891	6.743	6.732	6.9	7.005	6.965	6.968	7.006	6.923	6.79	0.05687	6.961	0.04287
neg_815	Uric Acid	metab_7171	yes	down	B(i)	C00366	neg	69-93-2	167.02	1.02765	M-H	C5H4N4O3	PW_C000195;HMDB0000289;MJDBOTE0001097	1.3129	1.478	0.9735	-0.0387471	0.0155	0.1556	7.662	7.741	7.631	7.669	7.456	7.648	7.927	7.586	7.984	7.883	7.924	7.755	7.635	0.09503	7.843	0.1476
pos_734	Deoxyhypusine	metab_3016	yes	down	B(ii)	-	pos	82543-85-9	218.186	0.4824	M+H	C10H23N3O2	HMDB0011150	1.0238	1.1187	0.9714	-0.0418626	0.03966	0.2344	5.129	4.802	4.917	4.964	4.786	4.932	5.127	4.931	5.049	5.177	5.088	5.031	4.922	0.1244	5.067	0.08511
neg_18	Fenticlor	metab_4224	yes	down	B(ii)	-	neg	-	266.947	1.02765	M-H2O-H, M+Na-2H, M+K-2H	C12H8Cl2O2S	HMDB0252227	1.3477	1.5251	0.971	-0.0424568	0.01029	0.1276	7.027	7.096	7.003	7.045	6.908	7.051	7.33	6.973	7.395	7.251	7.294	7.152	7.022	0.06348	7.232	0.151
neg_3312	Cadusafos	metab_5899	yes	down	B(ii)	C18395	neg	95465-99-9	315.084	1.76795	M+FA-H	C10H23O2PS2	HMDB0249530	1.2641	1.2443	0.9703	-0.0434972	0.007894	0.1173	5.92	5.748	5.96	5.842	5.834	5.927	6.181	6.002	5.938	6.163	5.941	6.087	5.872	0.0784	6.052	0.1078
neg_1720	Gartanin	metab_4137	yes	down	B(ii)	C10063	neg	33390-42-0	377.143	6.66067	M-H2O-H	C23H24O6	HMDB0030700	1.1086	1.2126	0.9703	-0.0434972	0.02669	0.1941	5.107	5.156	5.068	5.14	5.062	5.011	5.215	5.195	5.327	5.236	5.459	5.05	5.091	0.0543	5.247	0.1373
pos_558	4-Chloro-L-phenylalanine	metab_2822	yes	down	B(ii)	-	pos	-	399.087	3.0916	M+H-H2O, 2M+H	C9H10ClNO2	HMDB0244605	1.2253	1.2737	0.9694	-0.044836	0.002434	0.08513	5.173	5.039	5.182	4.979	5.094	4.96	5.229	5.217	5.214	5.266	5.214	5.244	5.071	0.09499	5.231	0.02079
neg_1833	Citreoviridin	metab_4262	yes	down	B(ii)	C16766	neg	25425-12-1	383.19	7.10055	M-H2O-H	C23H30O6	HMDB0250305	1.3844	1.5166	0.9691	-0.0452826	0.0008156	0.05939	6.026	5.94	5.9	5.967	5.925	5.936	6.241	6.049	6.224	6.164	6.133	6.025	5.949	0.0436	6.139	0.08858
neg_1111	2-Hydroxy-3-Methylbutyric Acid	metab_3465	yes	down	B(i)	-	neg	4026-18-0	117.055	2.71815	M-H	C5H10O3	LMFA01050478;HMDB0000407;MJDBOTE0000595	1.2812	1.2819	0.9689	-0.0455803	0.00672	0.1131	5.485	5.374	5.464	5.395	5.314	5.465	5.583	5.657	5.577	5.624	5.702	5.396	5.416	0.06642	5.59	0.1058
pos_2794	N-formimidoyl-glutamic acid	metab_1968	yes	down	B(ii)	C00439	pos	816-90-0	139.05	1.80082	M+H-2H2O	C6H10N2O4	HMDB0000854;HMDB0255140	1.2134	1.184	0.9654	-0.0508013	0.0166	0.1605	5.118	4.951	5.13	5.068	5.064	5.097	5.337	5.15	5.138	5.341	5.104	5.45	5.071	0.06446	5.253	0.141
neg_1795	Mammea B/BC cyclo E	metab_4219	yes	down	B(ii)	-	neg	30390-07-9	355.159	6.89235	M-H2O-H	C21H26O6	HMDB0030649	1.4396	1.4523	0.9651	-0.0512497	0.004527	0.1035	5.816	5.885	5.793	5.897	5.781	5.83	6.211	6.033	6.021	6.098	6.099	5.809	5.834	0.04789	6.045	0.134
pos_2936	1-Methyladenosine	metab_2125	yes	down	B(i)	C02494	pos	15763-06-1	282.119	1.06623	M+H	C11H15N5O4	HMDB0003331;HMDB0243935	1.2836	1.1483	0.965	-0.0513992	0.006419	0.1114	4.74	4.844	4.761	4.724	4.707	4.841	4.781	5.042	4.835	5.014	5.02	4.966	4.77	0.05921	4.943	0.1086
pos_2616	Streptidine	metab_1772	yes	down	B(ii)	C00837	pos	85-17-6	304.175	2.86287	M+ACN+H	C8H18N6O4	HMDB0258506	1.2044	1.3729	0.9649	-0.0515487	0.04156	0.2411	5.539	5.595	5.425	5.136	5.52	5.46	5.564	5.517	5.78	5.753	5.748	5.504	5.446	0.1629	5.644	0.1294
neg_2319	Ethyl Myristate	metab_4801	yes	down	B(i)	-	neg	124-06-1	255.233	6.90828	M-H	C16H32O2	HMDB0034153	1.2065	1.2803	0.9639	-0.0530446	0.03932	0.2344	4.948	5.088	4.919	5.098	5.016	5.074	5.204	5.172	5.305	5.278	5.42	4.893	5.024	0.07611	5.212	0.179
neg_1288	6-Hydroxymelatonin	metab_3660	yes	down	B(ii)	C05643	neg	2208-41-5	283.084	3.94798	M+Cl	C13H16N2O3	HMDB0004081;PW_C002052	1.119	1.2147	0.9637	-0.053344	0.03582	0.2249	4.392	4.634	4.624	4.443	4.498	4.685	4.763	4.472	4.745	4.83	4.774	4.716	4.546	0.1182	4.717	0.1257
neg_1335	N-Acetyl-D-phenylalanine	metab_3712	yes	down	B(i)	C05620	neg	10172-89-1	206.082	4.69658	M-H	C11H13NO3	-	1.2011	1.1634	0.9637	-0.053344	0.04708	0.258	4.758	4.727	4.741	4.81	4.71	4.602	5.111	5.01	4.852	4.859	4.994	4.594	4.725	0.06924	4.903	0.1805
pos_1198	Secologanate	metab_216	yes	down	B(ii)	C01957	pos	-	375.129	3.95443	M+H	C16H22O10	HMDB0304481	1.2948	1.3515	0.9613	-0.0569414	0.006142	0.1102	4.633	4.73	4.81	4.623	4.715	4.803	4.875	4.724	4.877	5.021	4.982	4.976	4.719	0.08013	4.909	0.1083
pos_982	Threonylglutamic acid	metab_3290	yes	down	B(ii)	-	pos	54532-73-9	293.074	1.81647	M+2Na-H	C9H16N2O6	HMDB0029060	1.3031	1.2863	0.9612	-0.0570914	0.0159	0.1576	5.245	5.012	5.226	5.18	5.211	5.347	5.532	5.318	5.295	5.47	5.265	5.597	5.203	0.1097	5.413	0.1387
neg_3340	NADH	metab_7399	yes	down	B(i)	C00003	neg	53-84-9;58-68-4	664.12	1.64058	M-H	C21H29N7O14P2	PW_C001144;HMDB0000902;HMDB0001487;MJDBOTE0000684	1.4058	1.3734	0.9594	-0.0597957	0.02833	0.2004	6.016	5.842	5.912	6.095	5.776	5.786	6.186	6.45	6.245	5.881	6.19	5.978	5.905	0.1289	6.155	0.2017
pos_2526	Flavin Mononucleotide	metab_1673	yes	down	B(i)	C00061	pos	146-17-8	457.111	3.49025	M+H	C17H21N4O9P	PW_C001170;HMDB0001520;MJDBOTE0000476	1.3064	1.2215	0.9569	-0.0635599	0.03094	0.2088	5.03	4.996	4.878	5.115	4.723	4.59	5.166	5.198	5.005	5.033	5.085	5.165	4.889	0.1997	5.109	0.07932
neg_270	3-Hydroxysuberic acid	metab_5222	yes	down	B(ii)	-	neg	73141-47-6	171.066	3.06198	M-H2O-H, M-H	C8H14O5	HMDB0000325	1.2847	1.3395	0.9567	-0.0638615	0.03049	0.2071	4.608	5.003	4.721	4.663	4.554	4.835	4.885	4.975	5.173	4.963	4.861	4.814	4.731	0.1649	4.945	0.1275
neg_2876	N-formylanthranilic acid	metab_5417	yes	down	B(i)	C05653	neg	3342-77-6	164.035	4.91377	M-H	C8H7NO3	HMDB0004089	1.4126	1.4184	0.9556	-0.0655212	0.01476	0.1513	4.874	4.942	4.887	4.824	4.955	4.928	5.264	5.305	5.248	5.158	4.915	4.888	4.902	0.04932	5.13	0.1834
neg_1515	Cinncassiol C3	metab_3910	yes	down	B(ii)	C17641	neg	64979-94-8	427.198	6.09248	M+FA-H	C20H30O7	HMDB0036859	1.6203	1.6635	0.9554	-0.0658232	0.005159	0.1042	6.295	6.096	6.091	5.878	5.998	6.256	6.373	6.515	6.364	6.313	6.53	6.225	6.102	0.1561	6.387	0.1177
pos_265	Sayanedin	metab_1809	yes	down	B(ii)	C10527	pos	30564-92-2	150.049	2.72988	M+2H, M+H	C17H14O5	HMDB0030718	1.4395	1.4015	0.9521	-0.070815	0.006255	0.1105	4.563	4.52	4.576	4.626	4.203	4.472	4.657	4.794	4.761	4.736	4.694	4.672	4.493	0.1513	4.719	0.05372
pos_129	Butanedioic acid, octenyl-	metab_317	yes	down	B(ii)	-	pos	-	251.125	5.65605	M+NH4, M+Na, M+H	C12H20O4	HMDB0249455	1.4894	1.6383	0.9508	-0.0727862	0.006029	0.1102	4.859	4.791	4.823	4.981	4.838	4.708	5.076	4.818	5.179	5.176	5.233	5.016	4.833	0.08944	5.083	0.152
neg_3561	Alpha-D-xylose 1-phosphate	metab_6174	yes	down	B(ii)	C03737	neg	-	264.952	1.0356	M+K-2H	C5H9O8P-2	HMDB0304536	1.6044	1.7804	0.9498	-0.0743043	0.004949	0.1038	5.43	5.474	5.382	5.479	5.214	5.357	5.763	5.366	5.856	5.678	5.732	5.646	5.389	0.09868	5.674	0.1673
pos_2628	Homofureanol	metab_1785	yes	down	B(ii)	-	pos	27538-10-9	302.159	2.78467	2M+NH4	C7H10O3	HMDB0033736	1.4032	1.5286	0.9474	-0.0779544	0.02791	0.1979	4.572	4.973	4.737	4.397	4.729	4.676	4.797	4.773	5.172	5.053	4.855	4.996	4.681	0.1914	4.941	0.1582
neg_1516	Cortistatin A	metab_3911	yes	down	B(ii)	-	neg	-	493.246	6.09248	M+Na-2H	C30H36N2O3	HMDB0250469	1.4275	1.3707	0.9469	-0.078716	0.03948	0.2344	4.866	4.988	4.612	4.805	4.248	4.745	5.108	5.05	4.913	4.907	4.977	4.894	4.711	0.2587	4.975	0.08746
pos_2573	(6Z)-Oct-6-enedioylcarnitine	metab_1725	yes	down	B(ii)	-	pos	-	316.175	3.08377	M+H	C15H25NO6	HMDB0241707	1.6733	1.6903	0.9468	-0.0788684	0.01651	0.16	6.02	6.538	6.175	6.063	5.931	6.217	6.302	6.59	6.798	6.49	6.252	6.586	6.157	0.2136	6.503	0.2026
neg_2750	2-Hydroxyphenylacetic Acid	metab_5278	yes	down	B(i)	C05852	neg	614-75-5	151.039	5.98048	M-H	C8H8O3	HMDB0000669;MJDBOTE0000611	1.4955	1.5479	0.9467	-0.0790208	0.007024	0.1151	4.538	4.331	4.337	4.545	4.371	4.538	4.742	4.702	4.658	4.584	4.947	4.529	4.443	0.1071	4.693	0.1462
neg_2568	Glycohyodeoxycholic acid	metab_5077	yes	down	B(ii)	-	neg	-	484.284	6.27698	M+Cl	C26H43NO5	HMDB0304944	1.4249	1.3638	0.9463	-0.0796305	0.03735	0.2287	4.995	5.1	4.772	5.017	4.748	4.661	5.331	5.225	5.13	4.976	4.851	5.442	4.882	0.1773	5.159	0.2203
pos_1165	4-Dodecan-6-ylbenzenesulfonic Acid	metab_182	yes	down	B(ii)	-	pos	-	344.227	3.30952	M+NH4	C18H30O3S	HMDB0246414	1.4936	1.4589	0.9448	-0.0819191	0.01369	0.1475	4.23	4.327	4.321	4.236	4.236	4.33	4.339	4.709	4.642	4.725	4.52	4.248	4.28	0.05066	4.53	0.1993
pos_2682	7-Aminomethyl-7-carbaguanine	metab_1845	yes	down	B(ii)	C16675	pos	-	180.088	2.66725	M+H	C7H9N5O	HMDB0011690	1.432	1.3943	0.944	-0.0831412	0.04999	0.2648	4.689	4.656	4.951	5.396	5.109	4.956	5.27	5.044	5.098	5.23	5.504	5.381	4.96	0.2748	5.254	0.1719
neg_2852	Equol 4'-O-glucuronide	metab_5391	yes	down	B(ii)	-	neg	-	417.12	5.24535	M-H	C21H22O9	HMDB0041731	1.6352	1.6716	0.9416	-0.0868138	0.013	0.144	5.582	5.107	5.231	4.968	5.001	5.455	5.483	5.62	5.482	5.457	5.593	5.651	5.224	0.2493	5.548	0.0833
neg_1484	Riesling acetal	metab_3875	yes	down	B(ii)	-	neg	-	271.156	6.05248	M+FA-H	C13H22O3	HMDB0037562	1.6108	1.6192	0.9398	-0.0895743	0.01736	0.1631	4.789	5.239	5.047	5.149	4.673	4.807	5.115	5.142	5.308	5.283	5.539	5.221	4.951	0.2263	5.268	0.1529
neg_296	Riboflavin	metab_7401	yes	down	B(i)	C00061	neg	83-88-5;146-17-8	421.138	3.82197	M-H, M+FA-H	C17H20N4O6	HMDB0247501;HMDB0001520;PW_C000165;HMDB0000244;MJDBOTE0000812	1.8925	1.9528	0.9386	-0.0914176	0.001106	0.0657	5.536	5.696	5.54	5.511	5.243	5.285	5.902	5.706	5.831	5.914	5.876	5.728	5.468	0.172	5.826	0.08946
neg_1276	Lumiflavin	metab_3647	yes	down	B(ii)	-	neg	-	255.089	3.82197	M-H	C13H12N4O2	HMDB0254201	1.7874	1.8459	0.9373	-0.0934172	0.002653	0.08622	5.076	5.242	5.065	5.022	4.742	4.812	5.436	5.203	5.318	5.394	5.372	5.237	4.993	0.1846	5.327	0.09153
pos_296	Riboflavin (Vitamin B2)	metab_2150	yes	down	B(i)	-	pos	-	377.145	3.8319	M+H, M+Na	C17H20N4O6	-	1.9042	1.9472	0.9365	-0.0946491	0.001282	0.06612	5.509	5.609	5.481	5.572	5.149	5.222	5.87	5.661	5.788	5.815	5.814	5.805	5.424	0.1916	5.792	0.07011
pos_1175	Lys Leu Gln	metab_192	yes	down	B(i)	-	pos	-	388.253	3.49807	M+H	C17H33N5O5	-	1.5847	1.5997	0.936	-0.0954196	0.02704	0.196	4.538	4.673	4.437	4.373	4.51	4.403	4.685	5.087	5.019	4.934	4.679	4.37	4.489	0.1097	4.796	0.2689
neg_2453	N-Arachidonoylglycine	metab_4950	yes	down	B(ii)	-	neg	179113-91-8	360.255	6.56468	M-H	C22H35NO3	LMFA08020003;HMDB0005096	1.7664	1.8557	0.9352	-0.0966532	0.002064	0.07839	4.563	4.534	4.635	4.491	4.39	4.578	4.991	4.741	4.899	5.026	4.842	4.578	4.532	0.0843	4.846	0.1667
neg_2854	Indoleacetaldehyde	metab_5393	yes	down	B(ii)	C00637	neg	2591-98-2	204.066	5.20377	M+FA-H	C10H9NO	PW_C000926;HMDB0001190	1.8586	1.8546	0.9318	-0.101908	0.00395	0.09664	4.694	4.846	4.762	4.874	4.629	4.791	5.298	5.061	5.039	5.25	5.285	4.754	4.766	0.09239	5.115	0.2099
pos_2662	1-[5-(propanoylamino)pyridin-2-yl]-N-propylimidazole-4-carboxamide	metab_1823	yes	down	B(i)	-	pos	-	302.159	2.67508	M+H	C15H19N5O2	-	1.6536	1.748	0.9315	-0.102372	0.01677	0.1607	4.406	5.061	4.685	4.503	4.692	4.578	4.766	4.781	5.19	4.994	5.125	5.118	4.654	0.227	4.996	0.1833
neg_3763	Hydroxytyrosyl acetate	metab_6391	yes	down	B(ii)	-	neg	-	537.169	0.5998	2M+Hac-H	C11H13NO5	HMDB0253300	1.8189	1.9452	0.9296	-0.105318	0.01874	0.1676	5.78	4.9	5.633	5.529	5.854	5.351	5.982	5.895	6.003	6.065	5.838	5.769	5.508	0.3476	5.925	0.1111
neg_1039	NADHX	metab_3384	yes	down	B(ii)	C04856	neg	116561-22-9	664.12	2.40832	M-H2O-H	C21H31N7O15P2	HMDB0059644	1.8373	1.8553	0.929	-0.106249	0.01393	0.1486	5.517	5.052	5.318	5.495	5.09	4.997	5.723	5.972	5.771	5.336	5.67	5.406	5.245	0.23	5.646	0.2375
pos_2513	Gentamicin C	metab_1659	yes	down	B(ii)	C01918	pos	11097-82-8	432.28	3.67682	M+H-H2O	C19H39N5O7	HMDB0252688	1.715	1.7758	0.9289	-0.106405	0.01673	0.1605	4.58	4.553	4.477	4.473	4.502	4.451	4.712	5.091	5.129	5.007	4.805	4.361	4.506	0.05036	4.851	0.2901
neg_2737	Cortisol lactate	metab_5263	yes	down	B(ii)	-	neg	-	495.225	5.99648	M+FA-H	C24H34O8	HMDB0250468	2.0786	2.0076	0.928	-0.107803	4.33e-05	0.00865	4.998	5.01	4.925	4.997	4.853	5.062	5.473	5.449	5.216	5.226	5.347	5.451	4.974	0.07363	5.36	0.1163
pos_2371	Jasmolone	metab_1503	yes	down	B(ii)	-	pos	54383-66-3	181.122	6.0754	M+H	C11H16O2	HMDB0030039	1.625	1.8328	0.9278	-0.108114	0.02266	0.1796	4.256	4.318	4.352	4.407	4.268	4.014	4.441	4.337	5.046	4.486	4.808	4.488	4.269	0.1369	4.601	0.2692
neg_1430	Myristicin	metab_3817	yes	down	B(ii)	C10480	neg	607-91-0	237.077	5.9405	M+FA-H	C11H12O3	HMDB0035873	1.6126	1.5281	0.9269	-0.109514	0.03372	0.2172	4.113	4.444	4.148	4.605	4.021	3.934	4.61	4.604	4.405	4.33	4.894	4.417	4.211	0.259	4.543	0.206
pos_1189	Netilmicin	metab_206	yes	down	B(ii)	C07657	pos	56391-56-1	476.306	3.83973	M+H	C21H41N5O7	PW_C009396;HMDB0015090	1.825	1.9175	0.9257	-0.111383	0.004341	0.101	4.53	4.505	4.482	4.404	4.473	4.531	4.744	5.038	5.187	4.901	4.637	4.583	4.488	0.04735	4.848	0.2363
neg_2838	Parylene C	metab_5375	yes	down	B(ii)	-	neg	-	321.044	5.43597	M+FA-H	C16H14Cl2	HMDB0256138	1.6486	1.773	0.9248	-0.112787	0.03802	0.2296	4.861	4.401	4.678	4.107	4.208	4.609	4.807	5.036	5.006	4.69	5.043	4.463	4.477	0.2903	4.841	0.2337
pos_2836	5-Hydroxykynurenine	metab_2014	yes	down	B(ii)	C05651	pos	720-00-3	257.113	1.64398	M+CH3OH+H	C10H12N2O4	HMDB0012819;PW_C008092	2.0541	2.0175	0.9247	-0.112943	0.005253	0.1045	5.916	5.44	6.071	5.54	5.687	5.515	6.141	6.505	6.176	6.018	5.917	6.197	5.695	0.2497	6.159	0.2002
neg_2406	4-hydroxysphinganine	metab_4898	yes	down	B(ii)	C12144	neg	-	338.271	6.70068	M+Na-2H	C18H39NO3	HMDB0304183;LMSP01030001	1.9097	2.0583	0.9217	-0.117631	0.003885	0.09639	4.775	4.933	4.62	4.609	4.79	4.531	4.859	4.925	5.235	5.177	5.437	5.02	4.709	0.1487	5.109	0.2157
pos_2491	Asi-222	metab_1634	yes	down	B(ii)	-	pos	-	520.332	3.98275	M+H	C29H45NO7	HMDB0260432	1.9628	2.0128	0.9208	-0.11904	0.001351	0.06756	4.584	4.431	4.432	4.443	4.368	4.65	4.704	5.058	5.071	4.943	4.836	4.616	4.485	0.1078	4.871	0.1868
neg_1414	Pyroglutamyl-glutamyl-proline amide	metab_3800	yes	down	B(ii)	-	neg	-	389.125	5.87848	M+Cl	C15H22N4O6	HMDB0247524	2.1393	2.1906	0.9173	-0.124534	0.000173	0.02328	4.76	5.012	4.533	4.786	4.819	4.699	5.246	5.271	5.276	5.067	5.231	5.098	4.768	0.1567	5.198	0.0917
neg_1416	BUTHIDAZOLE	metab_3802	yes	down	B(ii)	C19112	neg	55511-98-3	293.049	5.89447	M+K-2H	C10H16N4O2S	HMDB0249461	2.1138	2.1664	0.9168	-0.125321	0.0003397	0.03626	4.865	4.929	4.529	4.772	4.716	4.681	5.244	5.305	5.259	4.92	5.214	5.136	4.749	0.142	5.18	0.139
neg_1223	12S-HHT	metab_3589	yes	down	B(ii)	C20388	neg	54397-84-1	301.177	3.2614	M+Na-2H	C17H28O3	HMDB0012535	1.6409	1.6978	0.9164	-0.125951	0.0385	0.2309	4.089	4.249	3.938	4.414	3.697	3.677	4.339	4.149	4.335	4.458	4.79	4.187	4.01	0.2968	4.376	0.2314
neg_2389	(S)-10,16-Dihydroxyhexadecanoic acid	metab_4878	yes	down	B(ii)	C08285	neg	69232-67-3	269.213	6.74067	M-H2O-H	C16H32O4	HMDB0037798	2.2043	1.9795	0.914	-0.129734	0.005077	0.1042	4.741	5.416	5.077	5.356	4.899	5.167	5.632	5.758	5.453	5.882	5.46	5.358	5.109	0.2605	5.59	0.2024
neg_713	4'-Nitrophenyl-2-acetamido-2-deoxy-beta-glucopyranoside	metab_7058	yes	down	B(ii)	-	neg	-	363.08	0.647133	M+Na-2H	C14H18N2O8	HMDB0246183	2.4505	2.6302	0.9108	-0.134794	4.81e-05	0.00923	5.85	5.562	5.744	5.693	5.672	5.437	6.29	5.984	6.406	6.195	6.223	6.188	5.66	0.1439	6.214	0.139
neg_1772	Muricatacin	metab_4194	yes	down	B(ii)	-	neg	134698-86-5	283.228	6.78068	M-H	C17H32O3	HMDB0038685;LMFA05000682	2.0591	1.846	0.9097	-0.136537	0.01802	0.1663	4.127	5.029	4.828	4.918	4.823	4.687	5.221	5.4	5.165	5.576	4.946	4.927	4.736	0.3191	5.206	0.2539
pos_859	O-Acetylcarnitine	metab_3154	yes	down	B(i)	C02571	pos	3040-38-8	204.123	0.886583	M+H	C9H17NO4	HMDB0000201;HMDB0240773	1.9825	2.163	0.909	-0.137648	0.009439	0.1239	4.473	4.964	4.472	4.261	4.699	4.688	4.788	4.697	5.35	5.17	5.186	5.127	4.593	0.2437	5.053	0.2538
pos_1217	Deoxyloganic acid	metab_238	yes	down	B(ii)	C11647	pos	92842-56-3	402.176	4.33132	M+ACN+H	C16H24O9	HMDB0037028	2.0989	1.9459	0.9046	-0.144648	0.008633	0.1197	4.57	4.83	4.454	5.001	4.142	4.304	5.054	5.042	4.816	5.312	4.945	5.013	4.55	0.3221	5.03	0.1633
neg_1294	4-Hydroxyoctanedioylcarnitine	metab_3667	yes	down	B(ii)	-	neg	-	314.161	4.0557	M-H2O-H	C15H27NO7	HMDB0241734	2.2779	2.3446	0.9036	-0.146244	0.001043	0.0657	5.011	4.737	4.682	4.576	4.588	4.986	5.321	5.401	5.294	5.338	5.385	4.884	4.763	0.192	5.271	0.1934
neg_847	5-(2-Chloroethyl)-2'-deoxyuridine	metab_7206	yes	down	B(ii)	-	neg	-	335.065	1.13885	M+FA-H	C11H15ClN2O5	HMDB0246718	2.0049	2.0723	0.898	-0.155213	0.03259	0.2134	5.243	4.651	5.008	4.208	4.877	4.688	5.38	5.914	5.53	4.711	5.14	5.254	4.779	0.3546	5.322	0.402
neg_2739	Alpha-Carboxy-delta-decalactone	metab_5265	yes	down	B(ii)	-	neg	-	235.095	5.99648	M+Na-2H	C11H18O4	HMDB0030985	1.8187	1.965	0.8936	-0.162299	0.048	0.2604	3.658	4.479	4.344	4.148	3.782	3.533	4.435	3.948	4.645	4.353	4.985	4.432	3.991	0.3879	4.466	0.3421
neg_3076	Gamma-Glutamyl-N'-(2-hydroxyphenyl)hydrazide	metab_5637	yes	down	B(ii)	-	neg	-	516.178	3.06997	M+Cl	C23H27N7O5	HMDB0252617	2.329	2.6475	0.8757	-0.191491	0.02606	0.1934	5.37	4.91	4.127	4.362	5.269	5.242	5.994	4.887	5.85	5.548	5.699	5.458	4.88	0.5212	5.573	0.3885
pos_1038	N'-Formylkynurenine	metab_3326	yes	down	B(ii)	C02700	pos	1022-31-7	237.086	2.54973	M+H	C11H12N2O4	PW_C000935;HMDB0001200;HMDB0060485	2.4033	2.3409	0.8736	-0.194955	0.013	0.144	4.535	4.384	4.929	4.791	4.765	4.328	5.528	5.912	5.598	5.182	4.567	4.958	4.622	0.2424	5.291	0.4861
neg_269	5-Hydroxy-6-methoxyindole glucuronide	metab_5210	yes	down	B(ii)	-	neg	77463-71-9	338.089	3.03805	M-H, M+Na-2H	C15H17NO8	HMDB0010363	2.3919	2.646	0.8648	-0.209562	0.02381	0.185	5.258	4.297	4.823	4.062	4.926	4.789	4.981	5.697	5.986	5.17	5.942	4.785	4.693	0.437	5.427	0.5152
neg_2413	N-Palmitoyl Glycine	metab_4906	yes	down	B(i)	-	neg	158305-64-7	312.255	6.68468	M-H	C18H35NO3	HMDB0013034;LMFA08020079	2.7348	2.8375	0.8615	-0.215077	8.25e-05	0.01344	4.251	4.566	4.531	4.204	4.154	4.11	4.84	4.843	5.097	5.003	5.301	4.89	4.303	0.1966	4.995	0.1803
neg_1785	N-Palmitoyl Isoleucine	metab_4208	yes	down	B(ii)	-	neg	-	368.317	6.82852	M-H	C22H43NO3	HMDB0241927;LMFA08020112	2.4467	2.6508	0.8576	-0.221623	0.004965	0.1038	3.938	4.227	3.989	3.936	3.937	3.996	4.502	3.966	4.825	4.567	5.277	4.878	4.004	0.1126	4.669	0.4404
neg_2938	D-Leucic acid	metab_5485	yes	down	B(ii)	C03264	neg	20312-37-2	323.172	3.98302	2M+Hac-H	C6H12O3	HMDB0000624;LMFA01050402	2.3334	2.3896	0.8516	-0.231752	0.009465	0.1239	3.743	3.247	3.806	3.901	3.164	3.482	4.17	4.115	4.081	4.098	4.849	3.75	3.557	0.3072	4.177	0.3613
pos_1215	Quinoline-4,8-diol	metab_236	yes	down	B(ii)	C05637	pos	-	162.055	4.3235	M+H	C9H7NO2	HMDB0060289	2.6116	2.6928	0.8388	-0.253601	0.0019	0.07839	4.159	3.16	3.806	3.461	3.403	4.019	4.292	4.528	4.4	4.459	4.432	4.129	3.668	0.3884	4.373	0.1425
pos_2515	Benzoic acid, 4-[[(2,5-dihydroxyphenyl)methyl]amino]-, methyl ester	metab_1661	yes	down	B(ii)	-	pos	-	291.133	3.62978	M+NH4	C15H15NO4	HMDB0244596	2.6841	2.5475	0.8064	-0.310432	0.01339	0.1464	2.986	3.905	2.991	4.202	3.993	2.991	3.715	4.777	4.44	4.501	4.537	4.155	3.511	0.58	4.354	0.3712
pos_2390	Gentian Violet Cation	metab_1524	yes	down	B(i)	-	pos	14426-25-6	372.243	6.02215	M+	C25H30N3+	HMDB0014550	2.9817	3.1769	0.7923	-0.335881	0.00263	0.08622	3.63	3.638	3.635	3.633	3.623	3.635	5.372	4.138	4.76	3.702	4.653	4.884	3.632	0.005376	4.584	0.5871
pos_1263	Pentamidine	metab_288	yes	down	B(ii)	C07420	pos	100-33-4	358.227	6.00173	M+NH4	C19H24N4O2	HMDB0014876;MJDBOTE0001531	2.8003	3.0152	0.7556	-0.404305	0.03196	0.2128	3.538	2.82	2.817	3.901	3.028	3.371	5.315	3.518	4.627	2.821	4.582	4.913	3.246	0.4341	4.296	0.9372
pos_2801	3-Deazaadenosine	metab_1977	yes	down	B(ii)	C01736	pos	550-33-4	289.089	1.73792	M+Na	C11H14N4O4	HMDB0245849;HMDB0029956	3.8328	4.0497	0.701	-0.512514	0.0002221	0.02805	4.156	3.098	3.255	2.93	3.455	2.932	4.169	4.873	5.096	4.6	5.174	4.365	3.304	0.463	4.713	0.4036

## Sheet: CON vs GAM
ID	Metabolite	Metab ID	Significant	Regulate	level	KEGG Compound ID	Mode	CAS ID	M/Z	Retention time	Adducts	Formula	Library ID	VIP_PLS-DA	FC(GAM/CON)	P_value	FDR	GM1	GM2	GM3	GM4	GM5	GM6	C1	C2	C3	C4	C5	C6	gm_mean	gm_SD	c_mean	c_SD
neg_2596	N-Arachidonoyl Arginine	metab_5107	yes	up	B(ii)	-	neg	-	505.339	6.22847	M+FA-H	C26H44N4O3	HMDB0241990	5.0811	1.7416	1.39e-06	0.0008774	5.645	5.718	5.379	5.678	5.732	4.526	3.088	3.693	3.005	3.163	3.035	2.778	5.446	0.469	3.127	0.306
pos_513	PGF1alpha Alcohol	metab_2773	yes	up	B(i)	-	pos	-	365.266	6.20778	M+H-H2O, M+Na	C20H38O4	-	3.7804	1.3482	0.0004259	0.0256	5.702	5.692	5.761	5.367	5.812	5.513	4.718	4.483	2.872	4.505	4.404	4.124	5.641	0.1682	4.184	0.6709
pos_2279	16-Methylheptadecanoic acid	metab_1401	yes	up	B(ii)	C20356	pos	2724-58-5	307.263	6.19213	M+Na	C18H36O2	HMDB0031066	3.5514	1.3254	5.82e-05	0.008783	4.899	4.969	5.084	4.715	5.057	4.821	3.643	3.441	3.423	3.943	4.465	3.373	4.924	0.1417	3.715	0.4234
pos_144	Cysteine-glutathione disulfide	metab_483	yes	up	B(ii)	-	pos	13081-14-6	427.094	0.606433	M+Na, M+K, M+H	C13H22N4O8S2	HMDB0000656;HMDB0250707	3.8364	1.3242	0.0001166	0.01312	5.878	6.605	6.055	5.145	5.817	5.816	4.482	4.67	3.816	4.796	4.483	4.421	5.886	0.47	4.445	0.3385
neg_834	Prolyl-Gamma-glutamate	metab_7192	yes	up	B(ii)	-	neg	-	288.12	1.0831	M+FA-H	C10H17N3O4	HMDB0029031	3.2648	1.2976	0.004047	0.07954	4.989	6.208	5.86	4.823	4.789	5.197	4.6	4.797	3.688	4.299	3.718	3.46	5.311	0.5888	4.093	0.5478
neg_1635	LysoSM(d18:0)	metab_4043	yes	up	B(ii)	-	neg	-	487.328	6.36497	M+Na-2H	C23H51N2O5P	HMDB0012082	3.2573	1.2552	0.0001838	0.01625	5.271	5.314	5.148	4.901	5.198	5.211	4.282	4.195	4.253	4.358	4.377	3.27	5.174	0.1457	4.122	0.4231
neg_2666	Pravastatin	metab_5184	yes	up	B(ii)	C01844	neg	81093-37-0	423.243	6.09248	M-H	C23H36O7	HMDB0256737;LMFA05000695;PW_C002369;HMDB0005022;MJDBOTE0001592	3.133	1.2468	7.11e-06	0.002095	4.389	4.886	4.183	4.492	4.606	4.542	3.715	3.64	3.632	3.678	3.662	3.404	4.516	0.2338	3.622	0.1106
neg_633	Cysteine sulfinic acid	metab_6973	yes	up	B(ii)	C00606	neg	1115-65-7	152.002	0.553033	M-H	C3H7NO4S	HMDB0000996;HMDB0250705	3.0585	1.2362	0.001183	0.04284	5.087	5.4	5.455	4.856	5.047	5.436	4.14	4.563	4.09	4.505	4.654	3.347	5.213	0.2506	4.217	0.4842
neg_3031	(2r,3r,4s,5r,6s)-2-(Hydroxymethyl)-6-Sulfanyl-Oxane-3,4,5-Triol	metab_5588	yes	up	B(ii)	-	neg	-	177.022	3.17388	M-H2O-H	C6H12O5S	HMDB0243582	2.9003	1.2309	0.0001255	0.01362	4.528	4.296	4.195	3.823	4.494	4.416	3.601	3.492	3.534	3.17	3.384	3.743	4.292	0.2613	3.487	0.1957
neg_3754	Cysteineglutathione disulfide	metab_6383	yes	up	B(ii)	-	neg	13081-14-6	425.082	0.6076	M-H	C13H22N4O8S2	HMDB0000656	3.2409	1.2262	0.000297	0.02215	5.718	6.4	5.889	5.114	5.607	5.654	4.89	4.423	4.415	4.812	4.928	4.569	5.73	0.4184	4.673	0.233
pos_2386	Rhodinyl isovalerate	metab_1519	yes	up	B(ii)	-	pos	7778-96-3	258.242	6.03668	M+NH4	C15H28O2	HMDB0037190;LMFA07011014	2.6274	1.2229	0.00924	0.1156	4.331	4.779	4.877	4.557	4.727	4.513	3.397	3.649	3.132	4.307	4.74	3.497	4.631	0.2005	3.787	0.6105
pos_2741	6-oxo-famciclovir	metab_1910	yes	up	B(ii)	-	pos	-	302.124	2.34707	M+H-2H2O	C14H19N5O5	HMDB0061100	2.6094	1.215	0.02244	0.175	4.854	4.863	5.226	4.741	4.997	5.017	3.667	5.032	3.281	4.533	4.698	3.231	4.95	0.1694	4.074	0.7776
pos_2692	{4-[({2-[3-Fluoro-4-(Trifluoromethyl)phenyl]-4-Methyl-1,3-Thiazol-5-Yl}methyl)sulfanyl]-2-Methylphenoxy}acetic Acid	metab_1856	yes	up	B(ii)	C15625	pos	-	513.095	2.64375	M+ACN+H	C21H17F4NO3S2	HMDB0252987	2.356	1.2117	0.02526	0.1861	3.909	5.586	4.544	3.558	4.104	4.189	3.564	3.575	3.558	3.582	3.579	3.508	4.315	0.7025	3.561	0.02759
pos_924	S-Lactoylglutathione	metab_3226	yes	up	B(ii)	C03451	pos	25138-66-3	380.111	1.56583	M+H	C13H21N3O8S	PW_C000841;HMDB0001066	2.5439	1.208	0.009813	0.1177	4.778	4.913	5.057	4.48	4.043	4.399	4.313	4.349	3.395	3.418	4.091	3.344	4.612	0.3748	3.818	0.4826
pos_2645	Dansylglutamyl-glycyl-arginine chloromethyl ketone	metab_1804	yes	up	B(ii)	-	pos	-	664.171	2.72208	M+K	C26H36ClN7O7S	HMDB0250847	2.5537	1.194	0.009895	0.1178	4.624	5.844	5.194	4.687	4.389	4.919	4.402	3.937	3.662	4.354	4.526	3.961	4.943	0.5197	4.14	0.3362
pos_2455	3,N(4)-Ethenodeoxycytidine	metab_1594	yes	up	B(ii)	-	pos	-	315.108	4.59765	M+ACN+Na	C11H13N3O4	HMDB0246084	2.7612	1.1818	0.0001671	0.01604	4.484	4.772	4.762	4.614	4.522	4.38	3.563	3.62	3.832	4.048	4.057	4.175	4.589	0.1572	3.883	0.252
pos_2366	7-[(1R,2R,3R)-3-Hydroxy-2-[(3R)-3-hydroxy-4,4-dimethyloct-1-enyl]-5-oxocyclopentyl]hept-2-enoic acid	metab_1497	yes	up	B(ii)	-	pos	-	381.261	6.08323	M+H	C22H36O5	HMDB0247164	3.0456	1.1783	1.67e-06	0.0008774	5.512	5.602	5.616	5.321	5.756	5.378	4.667	4.722	4.462	4.815	4.697	4.801	5.531	0.1619	4.694	0.1276
neg_1231	5-Carboxypyranocyanidin 3-O-beta-glucopyranoside	metab_3598	yes	up	B(ii)	-	neg	-	562.095	3.31742	M+FA-H	C24H21O13+	HMDB0301949;LMPK12010432	2.6977	1.1757	0.001753	0.05399	5.176	5.719	5.346	4.942	5.184	5.31	4.142	4.279	4.268	4.959	4.986	4.308	5.279	0.258	4.49	0.3777
pos_2244	Solutol HS 15	metab_1364	yes	up	B(ii)	C11317	pos	61909-81-7	367.282	6.25475	M+Na	C20H40O4	HMDB0258368	2.4259	1.1731	0.004541	0.08416	4.755	4.969	4.642	3.92	5.115	4.212	3.926	3.938	3.921	3.944	3.941	3.87	4.602	0.4559	3.923	0.02759
pos_2378	[(1S,2R,3S,4S,6R,7R,14R)-4-Ethenyl-3-hydroxy-2,4,7,14-tetramethyl-9-oxo-6-tricyclo[5.4.3.01,8]tetradecanyl] 2-hydroxyacetate	metab_1510	yes	up	B(ii)	-	pos	-	379.245	6.05208	M+H	C22H34O5	HMDB0248901	3.0778	1.1695	1.16e-06	0.0008774	5.854	5.881	5.976	5.737	6.084	5.949	5.098	5.037	4.763	5.258	5.142	5.042	5.914	0.118	5.057	0.165
pos_899	Niflumic Acid	metab_3198	yes	up	B(ii)	C13698	pos	4394-00-7	327.031	1.23802	M+2Na-H	C13H9F3N2O2	HMDB0015573;MJDBOTE0001517	2.7787	1.1532	0.001466	0.04828	6.157	6.465	6.169	5.614	6.413	6.126	4.722	5.386	5.192	5.723	5.546	5.465	6.157	0.3022	5.339	0.3494
pos_2932	Ophthalmic Acid	metab_2121	yes	up	B(i)	-	pos	495-27-2	290.134	1.08187	M+H	C11H19N3O6	HMDB0005765	2.2625	1.1377	0.01829	0.1581	5.226	6.326	5.946	5.17	5.078	5.317	5.095	5.131	4.343	4.901	4.771	4.819	5.51	0.5052	4.843	0.2851
neg_3450	Tricarballylic Acid	metab_6051	yes	up	B(i)	C19806	neg	99-14-9	175.024	1.3778	M-H	C6H8O6	HMDB0031193;MJDBOTE0001362	2.5084	1.1307	0.002373	0.06223	5.821	6.299	6.212	5.496	6.3	5.883	5.504	5.278	5.088	5.628	5.437	4.913	6.002	0.3236	5.308	0.2693
neg_3774	4-Hydroxy-2-oxoglutaric acid	metab_6402	yes	up	B(ii)	C01127	neg	1187-99-1	207.014	0.592067	M+FA-H	C5H6O6	HMDB0002070;PW_C001391	2.4757	1.1273	0.0006948	0.03387	5.644	5.904	5.636	5.402	5.75	5.55	4.959	5.307	4.734	5.269	5.139	4.655	5.648	0.171	5.01	0.2744
pos_2849	Vatinoxan	metab_2028	yes	up	B(ii)	-	pos	-	419.177	1.63617	M+H	C20H26N4O4S	HMDB0259451	2.0764	1.122	0.01392	0.1374	4.617	5.534	5.415	4.792	4.783	4.72	4.372	4.557	4.037	4.599	4.502	4.548	4.977	0.3924	4.436	0.2104
neg_3362	(2S,4S)-Pinnatanine	metab_5953	yes	up	B(ii)	-	neg	35214-74-5	289.105	1.64058	M+FA-H	C10H16N2O5	HMDB0029439;LMFA01050445	2.0852	1.1219	0.009097	0.1156	4.733	5.346	5.081	4.371	4.907	4.657	4.334	4.46	4.062	4.395	4.591	4.093	4.849	0.3415	4.322	0.2082
pos_2940	Coniferin	metab_2129	yes	up	B(ii)	C00761	pos	531-29-3;124151-33-3	406.145	1.02717	M+ACN+Na	C16H22O8	HMDB0013682	2.1051	1.1209	0.02218	0.1735	5.278	5.53	5.515	4.512	5.075	5.186	4.841	4.696	4.033	4.972	4.77	4.425	5.182	0.3746	4.623	0.3416
neg_236	Medroxalol	metab_4846	yes	up	B(ii)	-	neg	-	417.164	1.64058	M-H, M+FA-H	C20H24N2O5	HMDB0254407	2.1919	1.1206	0.003436	0.07365	4.777	5.396	5.479	4.732	5.015	4.98	4.59	4.699	4.505	4.32	4.659	4.338	5.063	0.3112	4.518	0.161
pos_275	GPCho(3:0/3:0)	metab_1919	yes	up	B(i)	-	pos	-	370.162	2.96175	M+H, M+Na	C14H28NO8P	-	2.0361	1.1142	0.01422	0.1393	5.397	4.966	5.281	4.725	4.926	5.43	5.036	4.293	4.213	4.494	4.664	4.877	5.121	0.2883	4.596	0.3241
neg_677	Gamma-Glutamylglutamine	metab_7018	yes	up	B(i)	C05283	neg	10148-81-9;1466-50-8	274.105	0.6076	M-H	C10H17N3O6	HMDB0029147;HMDB0011738	2.5389	1.1079	4.62e-05	0.007525	6.312	6.578	6.542	6.122	6.364	6.266	5.907	5.703	5.565	5.89	5.785	5.616	6.364	0.1722	5.744	0.1409
pos_844	Allantoin	metab_3138	yes	up	B(ii)	C01551	pos	97-59-6	334.124	0.8553	2M+NH4	C4H6N4O3	HMDB0000462;MJDBOTE0001088	2.1152	1.1042	0.004115	0.08013	5.385	5.591	5.535	4.941	5.374	5.28	5.058	4.864	4.503	5.032	5.025	4.594	5.351	0.2309	4.846	0.2419
pos_302	3-Methyl-N-phenylaniline	metab_2215	yes	up	B(i)	-	pos	-	201.138	4.308	M+H, M+NH4	C13H13N	-	1.8514	1.0985	0.01421	0.1393	4.788	4.296	4.862	4.776	5.002	4.985	4.568	4.294	3.952	4.51	4.24	4.572	4.785	0.2577	4.356	0.2433
neg_2866	Octanedioylcarnitine	metab_5406	yes	up	B(ii)	-	neg	-	316.177	5.04258	M-H	C15H27NO6	HMDB0241733	1.9589	1.0975	0.004258	0.0817	4.867	4.769	4.987	4.81	4.922	4.962	4.542	4.638	4.408	4.749	4.42	3.954	4.886	0.08594	4.452	0.2763
neg_2893	Cyclopropylpyrroloindole	metab_5436	yes	up	B(ii)	-	neg	-	239.083	4.54957	M+FA-H	C13H10N2	HMDB0250679	2.034	1.096	0.002795	0.06627	5.504	5.416	5.056	5.112	5.209	5.362	5.064	5.069	4.76	4.636	4.849	4.512	5.277	0.1783	4.815	0.2254
neg_1162	3-Hydroxyoctanedioylcarnitine	metab_3521	yes	up	B(ii)	-	neg	-	368.149	2.95005	M+Cl	C15H27NO7	HMDB0241735	1.8244	1.0958	0.02291	0.1768	5.43	4.932	5.28	4.775	4.954	5.455	5.21	4.446	4.395	4.696	4.629	4.756	5.138	0.2878	4.689	0.2916
pos_2457	Primidone	metab_1596	yes	up	B(ii)	C07371	pos	125-33-7	241.097	4.5623	M+Na	C12H14N2O2	HMDB0014932	2.0968	1.095	0.0009973	0.04032	5.506	5.443	5.065	5.251	5.305	5.367	5.039	5.134	4.792	4.613	4.81	4.779	5.323	0.1562	4.861	0.1908
pos_1116	Glycylprolylhydroxyproline	metab_129	yes	up	B(ii)	-	pos	2239-67-0	318.165	2.88637	M+CH3OH+H	C12H19N3O5	HMDB0002171	1.8571	1.0911	0.004172	0.08045	4.703	4.758	4.715	4.335	4.607	4.632	4.297	4.484	3.927	4.296	4.367	4.062	4.625	0.1526	4.239	0.2058
pos_2181	LysoPC(20:5(5Z,8Z,11Z,14Z,17Z)/0:0)	metab_1294	yes	up	B(ii)	C04230	pos	-	564.306	6.38745	M+Na	C28H48NO7P	HMDB0010397	1.904	1.0848	0.005487	0.09357	5.309	5.095	5.586	5.28	5.485	5.493	5.163	5.018	4.731	5.236	4.921	4.663	5.375	0.1801	4.955	0.229
pos_3003	5'-Phosphoribosyl-N-formylglycinamide	metab_2198	yes	up	B(ii)	C04376	pos	349-34-8	315.058	0.847467	M+H	C8H15N2O9P	PW_C001007;HMDB0001308	1.8719	1.0844	0.005285	0.09166	5.24	5.435	5.452	4.921	5.133	5.125	4.859	4.832	4.526	4.961	5.043	4.653	5.218	0.2031	4.812	0.1925
pos_616	H-D-Arg(NO2)-OH	metab_2887	yes	up	B(ii)	-	pos	-	219.097	0.863117	M+, M+Na	C6H13N5O4	HMDB0247178	2.0896	1.0834	0.001972	0.05759	6.225	6.644	6.218	5.857	6.267	6.099	5.851	5.839	5.588	5.812	5.75	5.6	6.219	0.2562	5.74	0.1185
neg_2928	Phenazine	metab_5474	yes	up	B(ii)	C21476	neg	92-82-0	225.067	4.14037	M+FA-H	C12H8N2	HMDB0256395	1.9144	1.0822	0.00159	0.051	5.393	5.421	5.022	5.083	5.07	5.198	4.966	4.93	4.797	4.692	4.85	4.583	5.198	0.1723	4.803	0.1454
pos_2637	Psilocybine	metab_1795	yes	up	B(ii)	C07576	pos	520-52-5	607.149	2.73772	2M+K	C12H17N2O4P	HMDB0256899	1.7617	1.0804	0.01437	0.1403	5.188	5.586	5.526	5.026	5.205	5.404	4.855	4.611	4.775	5.218	5.217	4.889	5.323	0.2179	4.927	0.2443
pos_869	Diclofenac	metab_3165	yes	up	B(ii)	C01690	pos	15307-86-5	313.052	0.9256	M+NH4	C14H11Cl2NO2	PW_C009075;HMDB0249731;HMDB0014724	1.7676	1.0803	0.00856	0.1125	5.118	4.841	5.066	4.882	5.325	5.026	4.429	4.74	4.563	5.07	4.579	4.625	5.043	0.1748	4.668	0.2212
neg_1392	Gamma-CEHC glucuronide	metab_3775	yes	up	B(ii)	-	neg	-	461.147	5.64497	M+Na-2H	C21H28O10	HMDB0242175	1.7887	1.0795	0.01167	0.1266	5.661	5.622	5.13	5.395	5.278	5.511	5.371	5.221	4.682	4.891	4.985	5.045	5.433	0.2054	5.033	0.2431
neg_2973	Phenylacetylglutamine	metab_7400	yes	up	B(i)	C04148	neg	28047-15-6	263.104	3.57792	M-H	C13H16N2O4	HMDB0006344;HMDB0062645;PW_C002728;MJDBOTE0000584	1.6856	1.0792	0.01213	0.1282	4.778	4.947	4.88	5.026	4.78	4.449	4.687	4.721	4.392	4.269	4.394	4.28	4.81	0.2012	4.457	0.1986
pos_2489	Butyl 4-aminobenzoate	metab_1631	yes	up	B(ii)	C07875	pos	-	158.096	4.03395	M+H-2H2O	C11H15NO2	HMDB0249473	1.9743	1.0755	0.000504	0.02889	5.638	5.315	5.662	5.59	5.782	5.77	5.305	5.134	5.128	5.337	5.207	5.276	5.626	0.17	5.231	0.08869
pos_298	Diphenylamine	metab_2171	yes	up	B(i)	C11016	pos	122-39-4	187.123	4.03395	M+H, M+NH4	C12H11N	HMDB0032562	2.0523	1.0752	0.0003657	0.02327	6.029	5.7	6.052	5.985	6.176	6.165	5.674	5.504	5.494	5.701	5.552	5.659	6.018	0.1731	5.597	0.0913
pos_2888	Paraxanthine	metab_2071	yes	up	B(ii)	C13747	pos	611-59-6	163.06	1.41767	M+H-H2O	C7H8N4O2	PW_C001234;HMDB0001860	1.8697	1.0751	7.17e-05	0.009514	4.838	4.669	4.801	4.864	4.781	4.829	4.465	4.384	4.38	4.632	4.541	4.368	4.797	0.06903	4.462	0.1067
pos_1120	Octa-3,5-dienedioylcarnitine	metab_134	yes	up	B(ii)	-	pos	-	346.186	2.94118	M+CH3OH+H	C15H23NO6	HMDB0241729	1.752	1.0748	0.001692	0.05264	4.757	4.654	4.811	4.627	4.648	4.777	4.462	4.25	4.331	4.636	4.156	4.467	4.712	0.07845	4.384	0.1727
neg_1202	3-(4-Hydroxyphenyl)lactate	metab_3566	yes	up	B(i)	C03672	neg	306-23-0	181.05	3.11787	M-H	C9H10O4	HMDB0000755	1.7554	1.0736	0.004712	0.08655	5.178	5.27	5.362	4.954	5.051	5.245	4.786	4.896	4.921	4.947	4.923	4.459	5.177	0.1507	4.822	0.1869
neg_667	2-(1,2,3,4-Tetrahydroxybutyl)thiazolidine-4-carboxylic acid	metab_7007	yes	up	B(ii)	-	neg	-	252.055	0.5998	M-H	C8H15NO6S	HMDB0244783	1.6297	1.0735	0.02628	0.1906	5.22	5.317	5.224	4.911	5.424	5.368	4.842	4.88	4.561	4.972	5.38	4.674	5.244	0.1817	4.885	0.2843
neg_3024	6-Hydroxy flavin adenine dinucleotide	metab_5580	yes	up	B(ii)	-	neg	52301-43-6	782.137	3.19788	M-H2O-H	C27H33N9O16P2	HMDB0011612	2.0928	1.0728	1.2e-06	0.0008774	5.776	5.841	5.925	5.771	5.8	5.795	5.431	5.386	5.396	5.472	5.532	5.319	5.818	0.05814	5.423	0.07371
pos_1935	(3a,5b)-24-oxo-24-[(2-sulfoethyl)amino]cholan-3-yl-b-D-Glucopyranosiduronic acid	metab_1028	yes	up	B(ii)	-	pos	99794-82-8	682.327	7.05083	M+Na	C32H53NO11S	HMDB0002429	1.8262	1.0715	0.00511	0.08986	5.883	5.611	5.758	5.815	5.679	5.76	5.7	5.541	5.217	5.38	5.367	4.997	5.751	0.09651	5.367	0.2453
pos_2487	Carbazole	metab_1629	yes	up	B(i)	C08060	pos	86-74-8	185.107	4.06128	M+NH4	C12H9N	HMDB0249614	1.8544	1.0709	4.98e-05	0.007906	4.98	4.847	4.979	4.874	5.117	5.024	4.614	4.742	4.658	4.684	4.569	4.578	4.97	0.09893	4.641	0.06681
neg_3095	Carbuterol	metab_5658	yes	up	B(ii)	-	neg	-	302.125	2.99007	M+Cl	C13H21N3O3	HMDB0249665	1.6029	1.0694	0.04298	0.2425	5.214	5.085	5.207	4.734	5.021	5.149	4.954	4.858	4.392	5.056	4.829	4.344	5.068	0.1796	4.739	0.2985
pos_2552	Phenylalanine glutamate	metab_1702	yes	up	B(ii)	-	pos	-	352.15	3.17685	M+ACN+H	C14H18N2O6	HMDB0256433	1.5884	1.0692	0.02128	0.1702	4.916	5.111	5.066	5.096	5.292	5.015	5.063	4.856	4.396	5.023	4.58	4.602	5.082	0.1244	4.753	0.2682
pos_2705	Humilixanthin	metab_1870	yes	up	B(ii)	C08548	pos	111534-70-4	368.144	2.60463	M+ACN+H	C14H18N2O7	HMDB0039123	1.6815	1.0685	0.01129	0.1261	5.16	5.328	5.365	5.006	5.306	5.286	5.093	5.049	4.469	5.033	4.899	4.891	5.242	0.1348	4.906	0.2294
neg_3053	2-Methylidene-4-(oxiran-2-yl)butanoic Acid	metab_5612	yes	up	B(ii)	-	neg	-	187.061	3.09387	M+FA-H	C7H10O3	HMDB0257753	1.6422	1.0674	0.01201	0.1282	5.212	5.409	5.397	4.978	5.496	5.152	4.908	5.001	4.956	5.156	5.016	4.612	5.274	0.1943	4.941	0.1818
pos_2834	Inosine	metab_2012	yes	up	B(i)	C00294	pos	58-63-9	269.088	1.64398	M+H	C10H12N4O5	PW_C000127;HMDB0000195;HMDB0247301;MJDBOTE0000386	1.6749	1.067	0.02372	0.1806	5.664	5.905	6.076	5.578	5.829	5.649	5.283	5.891	5.171	5.468	5.537	5.17	5.783	0.188	5.42	0.2762
pos_2941	Thymidine glycol	metab_2130	yes	up	B(ii)	-	pos	32645-65-1	259.093	1.02717	M+H-H2O	C10H16N2O7	HMDB0042036	1.6445	1.0661	0.01792	0.1564	5.301	5.354	5.59	5.286	5.529	5.469	4.973	5.424	4.732	5.27	5.224	4.891	5.422	0.1263	5.086	0.262
neg_166	Hypoxanthine	metab_4069	yes	up	B(i)	C00262	neg	68-94-0	135.03	1.0593	M-H, M+FA-H	C5H4N4O	PW_C000102;HMDB0000157	1.9202	1.0657	0.007013	0.1024	6.903	6.903	7.122	6.706	6.918	6.993	6.465	6.932	6.275	6.58	6.595	6.136	6.924	0.136	6.497	0.2781
neg_1044	1-Methyluric acid	metab_3390	yes	up	B(ii)	C16359	neg	708-79-2	181.036	2.45632	M-H	C6H6N4O3	HMDB0003099;PW_C001777	1.4904	1.0656	0.0445	0.2462	4.774	4.964	4.951	4.722	4.714	4.837	4.767	4.808	4.25	4.611	4.665	4.076	4.827	0.1104	4.53	0.2976
neg_700	Glutamylglutamic acid	metab_7044	yes	up	B(ii)	C01425	neg	3929-61-1	275.089	0.63145	M-H	C10H16N2O7	HMDB0028818	1.8348	1.063	0.002955	0.06737	6.359	6.451	6.522	6.053	6.226	6.326	6.041	5.97	5.798	6.061	6.122	5.698	6.323	0.1669	5.948	0.1658
pos_2467	Agar	metab_1607	yes	up	B(ii)	C08815	pos	9002-18-0	359.134	4.42548	M+Na	C14H24O9	HMDB0248056	1.7785	1.0627	2.84e-06	0.001307	4.807	4.869	4.946	4.868	4.906	4.795	4.551	4.575	4.522	4.661	4.601	4.56	4.865	0.05746	4.578	0.04809
pos_300	Indolylacryloylglycine	metab_2194	yes	up	B(ii)	-	pos	3475-68-1	227.081	4.14915	M+H-H2O, M+ACN+Na	C13H12N2O3	HMDB0006005	1.7325	1.0624	0.001076	0.0416	5.572	5.577	5.281	5.379	5.269	5.399	5.14	5.266	5.073	5.076	5.068	4.944	5.413	0.1353	5.095	0.1055
pos_2647	6-Hydroxymethylpterin	metab_1806	yes	up	B(ii)	-	pos	-	194.067	2.72208	M+H	C7H7N5O2	HMDB0247079	1.4496	1.0623	0.02173	0.1715	4.603	4.467	4.628	4.724	4.575	4.823	4.339	4.096	4.325	4.749	4.317	4.362	4.637	0.1235	4.365	0.2118
neg_3832	L-Cystine	metab_7393	yes	up	B(i)	C00491	neg	56-89-3	239.017	0.53735	M-H	C6H12N2O4S2	HMDB0000192;HMDB0250712;MJDBOTE0000449	1.5745	1.062	0.03222	0.2126	6.062	5.619	5.852	5.694	6.195	6.016	5.1	5.575	5.655	5.877	5.627	5.533	5.906	0.2238	5.561	0.2555
neg_1367	Lumichrome	metab_3747	yes	up	B(i)	C01727	neg	1086-80-2	241.073	5.27545	M-H	C12H10N4O2	HMDB0254199	1.7577	1.0608	3.48e-05	0.00652	5.067	5.188	5.182	5.043	5.115	5.077	4.887	4.736	4.826	4.895	4.866	4.702	5.112	0.06091	4.819	0.08155
pos_2751	5'-Deoxy-5'-fluorouridine	metab_1921	yes	up	B(ii)	C12739	pos	-	279.1	2.28487	M+CH3OH+H	C9H11FN2O5	HMDB0060406;HMDB0246881	1.6886	1.0604	0.01218	0.1285	6.165	6.522	6.369	5.858	6.142	6.124	5.925	5.881	5.615	5.915	6.058	5.669	6.197	0.2277	5.844	0.1683
neg_308	Sweroside	metab_5641	yes	up	B(ii)	C17071	neg	14215-86-2	357.121	4.42455	M-H, M+FA-H	C16H22O9	HMDB0258643;MJDBOTE0001224	1.7373	1.0597	4.43e-05	0.007416	5.126	5.192	5.235	5.101	5.135	5.091	4.895	4.88	4.814	4.923	4.929	4.7	5.147	0.05591	4.857	0.08723
neg_3730	Acetyl adenylate	metab_6358	yes	up	B(ii)	C05993	neg	13015-87-7	426.023	0.623483	M+K-2H	C12H16N5O8P	PW_C002987;HMDB0006880	1.653	1.0578	0.006764	0.1004	6.019	5.93	5.949	5.694	5.944	5.62	5.726	5.611	5.278	5.603	5.613	5.403	5.859	0.1612	5.539	0.1651
pos_3115	2-Amino-4-oxopentanoic acid	metab_2319	yes	up	B(ii)	C03341	pos	-	132.066	0.568083	M+H	C5H9NO3	HMDB0244991;LMFA01060171	1.4359	1.0558	0.01638	0.1484	5.216	5.044	4.868	4.781	5.135	4.832	4.881	4.74	4.503	4.812	4.613	4.745	4.979	0.1776	4.716	0.137
neg_794	Citramalic Acid	metab_7147	yes	up	B(i)	C00815	neg	597-44-4;2306-22-1	147.029	0.948117	M-H	C5H8O5	HMDB0000426	1.6945	1.0547	0.003229	0.07139	6.103	6.182	6.317	6.272	6.41	6.286	6.048	5.89	5.786	6.086	6.124	5.689	6.262	0.107	5.937	0.1767
neg_399	Glycidamide	metab_6639	yes	up	B(ii)	-	neg	-	260.089	0.592067	2M+Hac-H, 3M-H	C3H5NO2	HMDB0252860	1.6382	1.0517	0.003061	0.0689	6.041	6.097	6.085	5.871	6.025	6.009	5.871	5.774	5.548	5.848	5.829	5.478	6.021	0.08109	5.725	0.1686
neg_674	VINYLSULFONIC ACID	metab_7015	yes	up	B(ii)	-	neg	-	152.986	0.6076	M+FA-H	C2H4O3S	HMDB0259830	1.4508	1.0517	0.03633	0.2249	5.829	5.866	5.961	5.598	6.007	5.737	5.914	5.485	5.498	5.734	5.452	5.194	5.833	0.1498	5.546	0.2488
neg_2923	P-Tolyl Sulfate	metab_5469	yes	up	B(i)	-	neg	-	187.007	4.17685	M-H	C7H8O4S	-	1.568	1.0516	0.01652	0.1488	6.392	6.676	6.488	6.512	6.189	6.359	6.422	5.994	6.054	6.348	5.89	6.01	6.436	0.1644	6.12	0.2136
pos_609	Gamma-Glutamylglutamic acid	metab_2879	yes	up	B(ii)	C05282	pos	1116-22-9	277.103	0.83965	M+H-H2O, M+H	C10H16N2O7	HMDB0011737	1.6804	1.0499	0.002896	0.06688	6.636	6.788	6.809	6.39	6.573	6.6	6.356	6.321	6.189	6.448	6.437	6.157	6.633	0.1542	6.318	0.1225
pos_1168	Tenuazonic acid	metab_185	yes	up	B(ii)	C08511	pos	610-88-8;27778-66-1	198.112	3.35622	M+H	C10H15NO3	HMDB0036074	1.2078	1.0493	0.02681	0.1934	4.145	4.253	4.409	4.05	4.202	4.25	3.956	3.944	3.931	4.186	4.218	3.882	4.218	0.1204	4.02	0.144
pos_3002	Adenosine 3',5'-diphosphate	metab_2197	yes	up	B(ii)	C00054	pos	1053-73-2	428.036	0.847467	M+H	C10H15N5O10P2	HMDB0000061;PW_C000043	1.5843	1.0491	0.001375	0.04728	5.89	5.774	5.801	5.661	5.913	5.595	5.621	5.536	5.417	5.567	5.427	5.445	5.772	0.1252	5.502	0.08442
neg_761	ADP	metab_7111	yes	up	B(i)	C00008	neg	58-64-0	426.023	0.8453	M-H	C10H15N5O10P2	HMDB0001341	1.6391	1.0491	0.002805	0.06627	6.488	6.361	6.431	6.204	6.439	6.183	6.232	6.124	5.923	6.127	6.032	5.884	6.351	0.1288	6.054	0.1332
neg_3790	D-Arabinose 5-phosphate	metab_6420	yes	up	B(ii)	C01112	neg	13137-52-5	229.012	0.56845	M-H	C5H11O8P	HMDB0011734	1.4747	1.0491	0.009727	0.1174	5.501	5.66	5.553	5.481	5.56	5.683	5.434	5.173	5.295	5.216	5.617	5.134	5.573	0.08216	5.312	0.1836
neg_3717	Tezacitabine	metab_6343	yes	up	B(ii)	-	neg	-	294.029	0.63145	M+K-2H	C10H12FN3O4	HMDB0258943	1.4278	1.0491	0.02053	0.1677	5.768	5.872	5.866	5.594	5.918	5.691	5.535	5.652	5.521	5.214	5.799	5.364	5.785	0.1244	5.514	0.2066
neg_1696	Gymnodimine	metab_4109	yes	up	B(ii)	C20025	neg	173792-58-0	552.332	6.57268	M+FA-H	C32H45NO4	HMDB0041430	1.6092	1.0488	0.002493	0.06339	6.135	6.012	6.185	5.988	6.179	6.099	6.01	5.92	5.626	5.909	5.749	5.685	6.1	0.08367	5.816	0.1516
neg_1566	4-Hydroxy-6-octenoylcarnitine	metab_3966	yes	up	B(ii)	-	neg	-	300.182	6.18862	M-H	C15H27NO5	HMDB0241704	1.3977	1.0487	0.03862	0.2316	5.621	5.878	5.829	5.591	5.538	5.894	5.593	5.682	5.232	5.528	5.588	5.131	5.725	0.1593	5.459	0.2228
pos_2830	Clofop	metab_2008	yes	up	B(ii)	C19070	pos	26129-32-8	292.048	1.64398	M+	C15H13ClO4	HMDB0250346	1.4859	1.0486	0.01316	0.134	5.932	6.048	6.018	5.682	6.198	5.831	5.557	5.856	5.552	5.626	5.83	5.635	5.952	0.18	5.676	0.134
neg_1640	Dynorphin B (6-9)	metab_4048	yes	up	B(ii)	-	neg	-	586.317	6.38098	M-H2O-H	C26H43N11O6	HMDB0012937	1.5187	1.0478	0.009083	0.1156	6.031	5.927	6.121	5.995	6.134	6.122	6.055	5.839	5.563	5.915	5.708	5.595	6.055	0.08441	5.779	0.1916
neg_1046	N2-Succinyl-L-ornithine	metab_3392	yes	up	B(ii)	C03415	neg	899816-95-6	267.074	2.49633	M+Cl	C9H16N2O5	HMDB0001199	1.4305	1.0475	0.04018	0.236	5.778	5.993	6.232	5.763	6.053	5.896	5.749	5.945	5.453	5.827	5.73	5.391	5.953	0.1785	5.683	0.2164
neg_1212	Imazamox	metab_3577	yes	up	B(ii)	C18598	neg	114311-32-9	350.136	3.16588	M+FA-H	C15H19N3O4	HMDB0253404	1.3431	1.0473	0.03816	0.2313	5.186	5.282	5.298	5.182	5.392	5.248	5.27	5.142	4.779	5.225	5.026	4.723	5.265	0.0786	5.027	0.2304
neg_3779	Mannitol 1-phosphate	metab_6407	yes	up	B(ii)	C00644	neg	15806-48-1	307.044	0.584267	M+FA-H	C6H15O9P	HMDB0001530	1.545	1.0471	0.002424	0.06234	5.81	5.633	5.715	5.83	5.905	5.784	5.567	5.373	5.549	5.698	5.56	5.371	5.78	0.09501	5.52	0.1266
pos_836	METHACHOLINE	metab_3129	yes	up	B(i)	C07471	pos	55-92-5	160.133	0.847467	M+H	C8H17NO2	HMDB0015654	1.4045	1.0469	0.007307	0.1044	5.037	5.015	4.885	4.985	5.032	5.061	4.723	4.557	4.857	4.929	4.928	4.673	5.002	0.0628	4.778	0.1513
pos_767	Curcumin monoglucoside	metab_3052	yes	up	B(ii)	C17749	pos	-	553.168	0.5451	M+Na	C27H30O11	HMDB0304303	1.5067	1.0465	0.009593	0.1166	6.251	6.498	6.165	6.101	6.151	6.219	6.129	6.161	5.797	5.963	5.836	5.837	6.231	0.1409	5.954	0.1588
neg_415	Cholylhistidine	metab_6735	yes	up	B(ii)	-	neg	-	590.348	6.55668	M-H2O-H, M+FA-H	C30H47N3O6	HMDB0242389	1.5581	1.0457	0.01532	0.1435	7.007	6.742	7.1	6.887	7.053	7.076	6.947	6.699	6.439	6.909	6.525	6.518	6.978	0.1379	6.673	0.2153
neg_3844	Maleamic Acid	metab_6479	yes	up	B(i)	C01596	neg	557-24-4	114.019	0.53735	M-H	C4H5NO3	HMDB0254310	1.3138	1.0449	0.01072	0.1229	4.852	4.944	4.917	4.798	4.868	4.951	4.866	4.636	4.595	4.775	4.763	4.442	4.889	0.05956	4.679	0.1526
pos_307	1,4-Benzenediol, 2,5-bis(1-pyrazolyl)-	metab_2269	yes	up	B(i)	-	pos	-	243.087	5.27833	M+H, M+Na	C12H10N4O2	-	1.7014	1.0442	9.1e-06	0.002449	6.164	6.252	6.25	6.139	6.222	6.15	5.864	5.876	5.904	5.99	5.99	5.979	6.196	0.05109	5.934	0.05899
neg_414	Gamma-D-Glutamylglycine	metab_6734	yes	up	B(i)	-	neg	-	203.067	0.5998	M-H2O-H, M-H	C7H12N2O5	-	1.5014	1.0439	0.005947	0.09715	6.182	6.165	6.255	5.955	6.146	6.136	6	5.935	5.767	5.966	5.999	5.629	6.14	0.09997	5.882	0.1514
neg_1194	P-Toluenesulfonic Acid	metab_3556	yes	up	B(i)	C06677	neg	104-15-4	171.011	3.09387	M-H	C7H8O3S	HMDB0059933	1.4506	1.0431	0.0006614	0.0332	4.939	4.9	4.83	5.021	4.822	4.806	4.716	4.579	4.668	4.717	4.745	4.678	4.886	0.08353	4.684	0.05859
pos_346	PC(20:3/0:0)	metab_2587	yes	up	B(i)	-	pos	-	546.355	6.56707	M+H, M+Na	C28H52NO7P	-	1.5956	1.0426	0.006179	0.09715	7.3	7.058	7.386	7.236	7.373	7.423	7.147	6.979	6.738	7.189	6.917	7.015	7.296	0.1345	6.998	0.1634
neg_3747	Asp-Glu	metab_6376	yes	up	B(i)	-	neg	-	261.073	0.615567	M-H	C9H14N2O7	HMDB0028752	1.3441	1.0411	0.01381	0.137	5.589	5.525	5.538	5.491	5.552	5.589	5.528	5.37	5.196	5.455	5.37	5.048	5.547	0.03828	5.328	0.1764
pos_2984	N-Epsilon-Acetyl-L-Lysine	metab_3328	yes	up	B(i)	C02727	pos	692-04-6;87-51-4	189.123	0.878767	M+H	C8H16N2O3	HMDB0000197;HMDB0000206;MJDBOTE0000583	1.2113	1.0403	0.02375	0.1806	5.138	4.898	5.08	4.913	5.134	5.316	4.989	4.877	4.814	4.892	4.972	4.753	5.08	0.1569	4.883	0.0906
pos_2843	Indanone	metab_2022	yes	up	B(ii)	C01504	pos	83-33-0	174.091	1.64398	M+ACN+H	C9H8O	HMDB0059602;HMDB0253445	1.2399	1.0402	0.02127	0.1702	5.355	5.143	5.211	5.205	4.924	5.34	4.857	5.135	5.01	4.984	5.004	4.982	5.196	0.1571	4.995	0.08876
pos_3004	Glucosamine	metab_3320	yes	up	B(ii)	C00329	pos	3416-24-8;14257-69-3	162.076	0.847467	M+H-H2O	C6H13NO5	PW_C001167;HMDB0245095;HMDB0030091;HMDB0242589;HMDB0001514	1.5061	1.04	0.00238	0.06223	6.411	6.663	6.581	6.365	6.564	6.418	6.26	6.327	6.192	6.338	6.295	6.087	6.5	0.1183	6.25	0.09577
pos_2809	4-Hydroxy-L-glutamic acid	metab_3311	yes	up	B(ii)	C05947	pos	2485-33-8	205.081	1.69875	M+ACN+H	C5H9NO5	PW_C001535;HMDB0002273	1.1711	1.0399	0.04691	0.2532	4.961	5.002	5.074	4.689	5.063	4.898	4.746	4.746	4.539	4.898	4.945	4.672	4.948	0.1425	4.758	0.1484
pos_3120	Homoarginine	metab_2324	yes	up	B(i)	C01924	pos	156-86-5	189.134	0.5604	M+H	C7H16N4O2	HMDB0000670;MJDBOTE0000599	1.2368	1.0398	0.01214	0.1282	5.054	5.011	5.094	4.812	5.102	5.188	4.944	4.797	4.848	4.79	4.967	4.763	5.044	0.128	4.851	0.08558
pos_883	4-(Glutamylamino) butanoate	metab_3181	yes	up	B(ii)	C15767	pos	5105-96-4	233.113	1.11317	M+H	C9H16N2O5	HMDB0012161	1.3139	1.0394	0.01661	0.1493	5.67	6.016	6.016	5.805	5.73	5.754	5.605	5.753	5.414	5.695	5.606	5.591	5.832	0.1491	5.611	0.1154
pos_2536	Glutamylisoleucine	metab_1684	yes	up	B(ii)	-	pos	5879-22-1	283.126	3.34838	M+Na	C11H20N2O5	HMDB0028822	1.1832	1.0388	0.03746	0.2293	5.104	5.204	5.259	4.84	5.112	5.158	4.935	4.923	4.746	5.004	5.108	4.816	5.113	0.1459	4.922	0.1294
pos_3080	(2R,6x)-7-Methyl-3-methylene-1,2,6,7-octanetetrol 2-glucoside	metab_2281	yes	up	B(ii)	-	pos	219814-32-1	389.179	0.606433	M+Na	C16H30O9	HMDB0033216	1.208	1.0388	0.04316	0.2427	5.636	5.795	5.7	5.751	5.585	5.388	5.522	5.665	5.498	5.333	5.178	5.395	5.643	0.1457	5.432	0.1689
neg_911	S-Adenosyl-L-homocysteine	metab_7278	yes	up	B(i)	C00021	neg	979-92-0	383.115	1.50518	M-H	C14H20N6O5S	HMDB0000939	1.2793	1.0386	0.02112	0.1702	5.709	5.837	5.87	5.662	5.744	5.705	5.466	5.635	5.7	5.566	5.648	5.225	5.754	0.08166	5.54	0.1741
neg_2556	Nateglinide	metab_5064	yes	up	B(ii)	C12508	neg	105816-04-4	362.198	6.30098	M+FA-H	C19H27NO3	HMDB0014869;PW_C009205;MJDBOTE0000905	1.244	1.0379	0.02425	0.1826	5.585	5.416	5.49	5.382	5.398	5.631	5.352	5.359	5.212	5.394	5.384	5.005	5.484	0.1043	5.284	0.152
neg_46	L-Glutamine	metab_6783	yes	up	B(i)	C00064	neg	56-85-9;5959-95-5	145.061	0.53735	M-H, M+Cl, M-H2O-H	C5H10N2O3	HMDB0003423;PW_C000500;HMDB0000641;MJDBOTE0000775	1.4756	1.0372	0.0006572	0.0332	6.136	6.126	6.134	6.134	6.191	6.122	6.042	5.767	5.91	6.029	5.832	5.94	6.14	0.02524	5.92	0.108
neg_975	(R)-2-Amino-3-(2-propynylthio)propanoic Acid	metab_7347	yes	up	B(ii)	-	neg	-	476.094	1.65637	3M-H	C6H9NO2S	HMDB0246154	1.364	1.0372	0.02455	0.1833	7.073	7.074	7.09	6.877	7.162	7.032	6.504	6.782	6.772	7.021	7.062	6.648	7.051	0.09532	6.798	0.2142
neg_298	Golotimod	metab_5529	yes	up	B(ii)	-	neg	-	332.126	3.92647	M-H, M+Na-2H	C16H19N3O5	HMDB0252908	1.1754	1.0369	0.04663	0.2521	5.626	5.892	5.759	5.39	5.579	5.517	5.509	5.416	5.369	5.481	5.567	5.223	5.627	0.1779	5.427	0.1219
neg_3855	Carnosine	metab_6491	yes	up	B(i)	C00386	neg	305-84-0	225.099	0.529467	M-H	C9H14N4O3	PW_C000023;HMDB0000033;MJDBOTE0000496	1.4225	1.0365	0.001256	0.04427	6.188	6.168	6.019	6.006	6.183	6.278	5.964	5.92	5.855	6.006	5.906	5.893	6.14	0.1067	5.924	0.05381
neg_960	Gingerenone A	metab_7331	yes	up	B(ii)	C10460	neg	128700-97-0	377.136	1.64058	M+Na-2H	C21H24O5	HMDB0035403	1.2267	1.0363	0.03514	0.2217	6.269	6.024	6.088	6.057	5.799	6.25	5.758	6.066	5.921	5.847	5.91	5.704	6.081	0.1719	5.868	0.1289
pos_810	Glufosinate	metab_3101	yes	up	B(ii)	C05042	pos	51276-47-2	182.057	0.645067	M+H	C5H12NO4P	HMDB0252799	1.2965	1.0358	0.006792	0.1005	5.716	5.859	5.911	5.719	5.887	5.67	5.504	5.538	5.609	5.758	5.653	5.501	5.794	0.1036	5.594	0.1004
pos_236	Methionine Sulfoxide	metab_1490	yes	up	B(i)	C02989	pos	62697-73-8;3226-65-1	166.053	0.575533	M+H, M+K	C5H11NO3S	HMDB0002005;PW_C001342	1.3146	1.0354	0.0413	0.2392	5.622	5.669	5.458	5.731	5.696	5.687	5.273	5.198	5.498	5.567	5.524	5.647	5.644	0.09772	5.451	0.1764
neg_3785	Zoxazolamine	metab_6414	yes	up	B(ii)	C13841	neg	61-80-3	213.007	0.5763	M+FA-H	C7H5ClN2O	HMDB0260050	1.189	1.034	0.03269	0.2126	5.939	5.965	5.765	5.887	5.923	5.952	5.828	5.889	5.778	5.762	5.604	5.406	5.905	0.07385	5.711	0.177
pos_110	LysoPE(20:1(11Z)/0:0)	metab_111	yes	up	B(ii)	-	pos	-	508.339	6.5749	M+Na, M+2Na-H, M+H	C25H50NO7P	HMDB0011512	1.359	1.0337	0.005699	0.09586	6.562	6.448	6.528	6.391	6.542	6.526	6.421	6.351	6.049	6.374	6.248	6.287	6.5	0.06565	6.288	0.1325
neg_369	DL-Glycerol 1-phosphate	metab_7385	yes	up	B(i)	C00093	neg	20883	171.006	0.560683	M-H2O-H, M-H	C3H9O6P	HMDB0000126;HMDB0252849	1.3481	1.0336	0.006766	0.1004	6.556	6.391	6.605	6.343	6.552	6.483	6.3	6.292	6.219	6.443	6.304	6.101	6.488	0.1028	6.277	0.1125
pos_2448	Statine	metab_1586	yes	up	B(ii)	-	pos	-	158.117	4.81708	M+H-H2O	C8H17NO3	HMDB0258487	1.2034	1.0326	0.0003645	0.02327	4.669	4.639	4.665	4.678	4.686	4.759	4.597	4.532	4.482	4.591	4.547	4.462	4.683	0.04081	4.535	0.0551
pos_591	N-Methylglutamic acid	metab_2859	yes	up	B(i)	C01046	pos	35989-16-3	162.076	0.637317	M+H, M+ACN+H	C6H11NO4	HMDB0062660	1.2817	1.0325	0.00741	0.1045	6.128	6.291	6.259	6.054	6.27	6.14	5.944	6.143	5.993	6.057	6.005	5.83	6.19	0.09625	5.995	0.1053
neg_3769	N-Acetylneuraminic Acid	metab_7398	yes	up	B(i)	C00270	neg	21646-00-4;19342-33-7;131-48-6	308.099	0.5998	M-H	C11H19NO9	PW_C000155;HMDB0246275;HMDB0000773;HMDB0000230;MJDBOTE0001105	1.178	1.0318	0.02311	0.1775	5.874	5.796	5.884	5.795	5.803	5.703	5.726	5.631	5.525	5.756	5.758	5.384	5.809	0.06549	5.63	0.1502
neg_3370	Ribose 1-phosphate	metab_5962	yes	up	B(ii)	C00620	neg	14075-00-4	211.001	1.64058	M-H2O-H	C5H11O8P	HMDB0001489;PW_C001146	1.1277	1.0308	0.03825	0.2313	5.695	5.718	5.736	5.588	5.801	5.582	5.689	5.614	5.264	5.547	5.564	5.421	5.686	0.08639	5.516	0.1518
pos_452	PC(17:0/0:0)	metab_2705	yes	up	B(i)	C04230	pos	50930-23-9	510.355	6.84798	M+H, M+Na	C25H52NO7P	HMDB0012108;LMGP01050024	1.3366	1.0306	0.003579	0.07485	6.875	6.83	6.797	6.908	6.899	6.903	6.862	6.758	6.521	6.64	6.596	6.614	6.869	0.04524	6.665	0.1236
pos_1048	Loganate	metab_53	yes	up	B(ii)	C01512	pos	22255-40-9	393.165	2.60463	M+NH4	C16H23O10-	HMDB0304409	1.1891	1.0306	0.01107	0.1248	5.966	5.872	5.875	5.747	5.857	6.029	5.632	5.824	5.624	5.679	5.851	5.683	5.891	0.0973	5.716	0.09814
neg_2275	LysoPI(18:0/0:0)	metab_4752	yes	up	B(ii)	-	neg	327620-46-2	621.307	7.22108	M+Na-2H	C27H53O12P	HMDB0240261	1.2269	1.0305	0.03407	0.216	6.907	6.642	7.003	6.771	6.889	6.942	6.804	6.689	6.408	6.791	6.707	6.54	6.859	0.1308	6.656	0.1539
pos_2824	S-adenosyl-L-methioninamine	metab_2001	yes	up	B(ii)	C01137	pos	22365-13-5	379.149	1.64398	M+Na	C14H24N6O3S+2	HMDB0304476;HMDB0000988	1.1979	1.0303	0.02036	0.1674	6.568	6.399	6.43	6.437	6.197	6.57	6.103	6.403	6.229	6.255	6.27	6.207	6.434	0.137	6.245	0.09746
pos_663	S-Adenosylhomocysteine	metab_2937	yes	up	B(i)	C00021	pos	979-92-0	385.128	1.488	M+2H, M+H	C14H20N6O5S	PW_C000749;HMDB0000939	1.2335	1.0299	0.008115	0.1092	6.274	6.387	6.368	6.196	6.279	6.262	5.99	6.214	6.212	6.106	6.192	5.951	6.294	0.07123	6.111	0.1165
pos_601	N,N'-Diethylthiourea	metab_2871	yes	up	B(i)	C19400	pos	105-55-5	133.08	0.598883	M+, M+H	C5H12N2S	-	1.1646	1.0299	0.04169	0.2399	5.994	6.054	6.263	6.323	6.069	5.864	5.84	6.021	5.968	5.866	5.853	5.952	6.094	0.171	5.917	0.07396
pos_2585	Indole-3-Carbinol	metab_1737	yes	up	B(i)	-	pos	700-06-1	130.065	3.05262	M+H-H2O	C9H9NO	HMDB0005785	1.0201	1.0269	0.00486	0.08772	4.525	4.539	4.649	4.531	4.517	4.511	4.413	4.409	4.327	4.434	4.519	4.455	4.545	0.05161	4.426	0.06275
neg_624	N-(2,3-Dihydroxypropyl)valine	metab_6964	yes	up	B(ii)	-	neg	-	228.064	0.53735	M+K-2H	C8H17NO4	HMDB0254994	1.0319	1.0268	0.04524	0.2475	5.847	5.777	5.639	5.692	5.831	5.757	5.681	5.597	5.71	5.575	5.728	5.352	5.757	0.0802	5.607	0.1392
neg_628	Aspartic Acid	metab_7377	yes	up	B(i)	C00049	neg	1783-96-6;617-45-8;56-84-8	132.029	0.545167	M-H	C4H7NO4	HMDB0000191;HMDB0006483;MJDBOTE0000530	1.1638	1.026	0.02439	0.183	6.996	6.967	7.029	6.975	7.058	7.099	6.914	6.814	6.767	6.993	6.987	6.584	7.021	0.05135	6.843	0.1561
pos_3321	Phloroglucinol	metab_3332	yes	up	B(i)	C02183	pos	108-73-6;79647-29-3	144.065	0.398267	M+NH4	C6H6O3	HMDB0013675;HMDB0002215	1.0283	1.0247	0.0003771	0.02334	4.337	4.301	4.343	4.283	4.314	4.29	4.237	4.132	4.182	4.215	4.24	4.234	4.311	0.02462	4.207	0.0422
pos_625	Midazolam	metab_2897	yes	up	B(ii)	C07524	pos	59467-70-8	348.07	0.886583	M+Na, M+CH3OH+H	C18H13ClFN3	HMDB0014821	1.0767	1.0243	0.0125	0.13	6.176	6.079	6.148	6.002	6.099	6.142	5.86	6.064	6.003	5.938	6.067	5.837	6.107	0.0624	5.962	0.09959
pos_3000	Alpha-Methylene-Gamma-Butyrolactone	metab_2195	yes	up	B(i)	C20578	pos	-	99.0445	0.8553	M+H	C5H6O2	HMDB0246945	1.2241	1.0239	2.79e-05	0.00575	5.89	5.839	5.869	5.882	5.888	5.904	5.7	5.703	5.777	5.764	5.792	5.717	5.879	0.02271	5.742	0.04021
neg_640	5'-((Z)-Feruloyl) 3-(2'-methylarabinosylxylose)	metab_6980	yes	up	B(ii)	-	neg	-	471.152	0.553033	M-H	C21H28O12	HMDB0030231	1.1097	1.0236	0.01318	0.134	6.762	6.762	6.72	6.602	6.628	6.676	6.651	6.661	6.463	6.449	6.576	6.428	6.692	0.06782	6.538	0.1051
pos_25	Gamma-Glutamylglycine	metab_1643	yes	up	B(ii)	-	pos	1948-29-4	205.082	0.598883	M+H-H2O, M+K, M+H, M+Na	C7H12N2O5	HMDB0011667	1.0514	1.0236	0.03542	0.2219	6.452	6.427	6.521	6.195	6.477	6.415	6.265	6.28	6.208	6.34	6.39	6.117	6.415	0.1139	6.267	0.09636
pos_66	NAD	metab_3329	yes	up	B(ii)	C00003	pos	53-84-9;58-68-4	664.115	0.995933	M+2H, M+Na, M+H	C21H27N7O14P2	PW_C000721;HMDB0000902;HMDB0001487	1.0687	1.0235	0.04527	0.2475	6.857	6.863	6.907	6.531	6.775	6.782	6.558	6.789	6.56	6.684	6.658	6.533	6.786	0.1345	6.63	0.09817
pos_146	Creatine	metab_505	yes	up	B(i)	C00300	pos	57-00-1	132.077	0.606433	M+H, M+Na, 2M+H	C4H9N3O2	PW_C000046;HMDB0000064;MJDBOTE0000560	1.1333	1.0232	0.04128	0.2392	7.373	7.423	7.631	7.683	7.449	7.253	7.229	7.406	7.355	7.243	7.246	7.321	7.469	0.1614	7.3	0.07194
neg_2367	L-Theanine	metab_4854	yes	up	B(ii)	C01047	neg	3081-61-6	521.295	6.7647	3M-H	C7H14N2O3	HMDB0034365	1.0213	1.0231	0.03834	0.2313	6.488	6.59	6.344	6.27	6.418	6.435	6.364	6.294	6.238	6.323	6.355	6.099	6.424	0.1113	6.279	0.09929
neg_3490	Xanthine	metab_6095	yes	up	B(i)	C00385	neg	69-89-6	151.025	1.21042	M-H	C5H4N4O2	PW_C000198;HMDB0000292;MJDBOTE0000403	1.168	1.0228	0.03682	0.2266	7.93	7.941	7.95	7.887	7.996	7.9	7.877	7.887	7.593	7.885	7.819	7.482	7.934	0.03893	7.757	0.1756
pos_896	Methioprim	metab_3195	yes	up	B(ii)	-	pos	-	154.044	1.20673	M+H-H2O	C6H9N3OS	HMDB0254675;HMDB0246995	1.0465	1.0226	0.02632	0.1906	6.28	6.29	6.306	6.266	6.38	6.263	6.215	6.285	5.984	6.252	6.188	6.029	6.298	0.04343	6.159	0.1232
pos_2352	Microcystin RR	metab_1482	yes	up	B(ii)	C19995	pos	111755-37-4	1002.55	6.09872	M+H-2H2O	C49H75N13O12	HMDB0254705	1.0107	1.0225	0.04344	0.2432	6.436	6.339	6.482	6.391	6.368	6.38	6.458	6.305	6.248	6.234	6.279	6.023	6.399	0.05171	6.258	0.1404
pos_3157	2-Amino-4-[carbamimidoyl(methyl)amino]butanoic acid	metab_2362	yes	up	B(ii)	-	pos	-	175.119	0.537283	M+H	C6H14N4O2	HMDB0255374	1.1512	1.0222	0.0006549	0.0332	6.198	6.273	6.342	6.255	6.205	6.282	6.192	6.094	6.134	6.119	6.135	6.067	6.259	0.05343	6.123	0.0426
neg_373	L-Asparagine	metab_6357	yes	up	B(ii)	C00152	neg	70-47-3	131.045	0.53735	M-H2O-H, M-H	C4H8N2O3	HMDB0000168;PW_C000110;HMDB0251512;MJDBOTE0000518	0.951	1.0213	0.02687	0.1934	5.76	5.761	5.679	5.632	5.732	5.736	5.744	5.574	5.563	5.641	5.622	5.442	5.717	0.05098	5.598	0.1001
pos_3098	Sedoheptulose	metab_3334	yes	up	B(ii)	C02076	pos	470-46-2;3019-74-7	249.037	0.583317	M+K	C7H14O7	HMDB0003219	0.9488	1.0205	0.01869	0.1592	5.856	5.779	5.884	5.848	5.998	5.949	5.729	5.709	5.76	5.855	5.849	5.704	5.886	0.07764	5.768	0.06812
neg_370	L-Glutamic Acid	metab_7394	yes	up	B(i)	C00025	neg	56-86-0;6893-26-1	146.045	0.560683	M-H2O-H, M-H	C5H9NO4	HMDB0000148;HMDB0060475;PW_C000095;HMDB0003339;MJDBOTE0000649	1.0309	1.0194	0.0408	0.2378	7.613	7.621	7.728	7.614	7.552	7.638	7.539	7.569	7.453	7.555	7.57	7.212	7.628	0.05709	7.483	0.1395
pos_31	Oxypurinol	metab_2301	yes	up	B(i)	C07599	pos	2465-59-0	153.041	1.18338	M+K, M+ACN+H, 2M+H, M+H	C5H4N4O2	HMDB0000786	1.0057	1.0175	0.02535	0.1866	7.476	7.503	7.502	7.47	7.585	7.469	7.432	7.489	7.222	7.45	7.394	7.248	7.501	0.04409	7.372	0.1112
pos_634	Niacinamide	metab_2907	yes	up	B(i)	C00153	pos	98-92-0	123.055	0.9803	M+H-H2O, M+H	C6H6N2O	HMDB0001406;PW_C001086	0.9298	1.0137	0.007545	0.1054	7.571	7.618	7.657	7.619	7.69	7.625	7.506	7.563	7.47	7.619	7.556	7.449	7.63	0.04024	7.527	0.06398
pos_2509	Mucronine D	metab_1654	yes	down	B(ii)	C10009	pos	38496-00-3	700.35	3.73073	M+K	C37H51N5O6	HMDB0029335	0.9744	0.9823	0.006147	0.09715	5.844	5.878	5.942	5.801	5.973	5.902	6.012	5.916	6.013	6.031	6.004	6	5.89	0.06335	5.996	0.04065
pos_3142	L-Serine	metab_2346	yes	down	B(i)	C00065	pos	56-45-1	106.05	0.5451	M+H	C3H7NO3	HMDB0000187;PW_C000120;MJDBOTE0001776	0.9694	0.9771	0.01418	0.1393	4.955	5.016	5.069	5.101	5.062	4.994	5.032	5.097	5.188	5.124	5.244	5.222	5.033	0.05429	5.151	0.08124
pos_2683	4-Methyl-1H-pyrrole-3-carboxamide	metab_1846	yes	down	B(ii)	-	pos	-	169.035	2.66725	M+2Na-H	C6H8N2O	HMDB0246501	1.0583	0.9749	0.02109	0.1702	5.676	5.579	5.437	5.66	5.638	5.753	5.706	5.75	5.847	5.816	5.827	5.666	5.624	0.1075	5.769	0.07297
pos_2919	Prolylproline	metab_2106	yes	down	B(ii)	-	pos	20488-28-2	213.123	1.18338	M+H	C10H16N2O3	HMDB0011180	1.249	0.9733	0.01007	0.1185	6.5	6.453	6.608	6.545	6.708	6.716	6.708	6.917	6.759	6.734	6.673	6.827	6.589	0.1086	6.77	0.08884
pos_2995	Arginylproline	metab_2187	yes	down	B(ii)	-	pos	2418-69-1	272.171	0.8553	M+H	C11H21N5O3	HMDB0028717	1.1245	0.9707	0.03601	0.2245	5.613	5.53	5.685	5.698	5.847	5.84	5.865	6.059	5.943	5.834	5.697	5.844	5.702	0.1246	5.874	0.1208
pos_265	Sayanedin	metab_1809	yes	down	B(ii)	C10527	pos	30564-92-2	150.049	2.72988	M+2H, M+H	C17H14O5	HMDB0030718	1.0798	0.9705	0.02449	0.1833	4.69	4.716	4.58	4.425	4.606	4.465	4.657	4.794	4.761	4.736	4.694	4.672	4.58	0.117	4.719	0.05372
neg_815	Uric Acid	metab_7171	yes	down	B(i)	C00366	neg	69-93-2	167.02	1.02765	M-H	C5H4N4O3	PW_C000195;HMDB0000289;MJDBOTE0001097	1.4621	0.968	0.007413	0.1045	7.581	7.719	7.431	7.697	7.613	7.514	7.927	7.586	7.984	7.883	7.924	7.755	7.592	0.1093	7.843	0.1476
neg_18	Fenticlor	metab_4224	yes	down	B(ii)	-	neg	-	266.947	1.02765	M-H2O-H, M+Na-2H, M+K-2H	C12H8Cl2O2S	HMDB0252227	1.4004	0.9679	0.009253	0.1156	7.005	7.095	6.849	7.101	6.982	6.966	7.33	6.973	7.395	7.251	7.294	7.152	7	0.09332	7.232	0.151
neg_270	3-Hydroxysuberic acid	metab_5222	yes	down	B(ii)	-	neg	73141-47-6	171.066	3.06198	M-H2O-H, M-H	C8H14O5	HMDB0000325	1.0855	0.9672	0.03367	0.2146	4.655	4.956	4.775	4.731	4.799	4.779	4.885	4.975	5.173	4.963	4.861	4.814	4.783	0.09959	4.945	0.1275
neg_1783	PS(18:1(9Z)/0:0)	metab_4206	yes	down	B(i)	-	neg	89319-60-8	522.284	6.82052	M-H	C24H46NO9P	HMDB0240603;LMGP03050001	1.2483	0.9669	0.01053	0.1214	5.169	5.282	5.359	5.341	5.122	5.262	5.618	5.375	5.313	5.472	5.447	5.393	5.256	0.0938	5.436	0.1049
neg_3766	Palatinose	metab_6394	yes	down	B(i)	C01742	neg	13718-94-0	377.086	0.5998	M+Cl	C12H22O11	HMDB0256083	1.3365	0.9659	0.02901	0.2023	6.659	6.498	6.983	7.035	6.906	6.853	7.172	6.947	7.094	7.176	7.053	6.933	6.822	0.2053	7.063	0.1059
pos_781	Prolyl-Lysine	metab_3068	yes	down	B(ii)	-	pos	-	244.165	0.583317	M+H	C11H21N3O3	HMDB0029022	1.209	0.9651	0.02739	0.1945	5.296	5.195	5.354	5.285	5.477	5.532	5.508	5.718	5.689	5.487	5.359	5.543	5.357	0.1265	5.551	0.1341
pos_639	Glutamylproline	metab_2912	yes	down	B(ii)	-	pos	41745-47-5	227.102	1.08187	M+H-H2O, M+H	C10H16N2O5	HMDB0028827	1.2771	0.964	0.02346	0.1799	5.548	5.462	5.62	5.595	5.755	5.8	5.747	6.073	5.92	5.792	5.658	5.851	5.63	0.1271	5.84	0.1449
pos_1210	Isofebrifugine	metab_231	yes	down	B(ii)	C10698	pos	32434-44-9	302.15	4.15683	M+H	C16H19N3O3	HMDB0253633;HMDB0242253	1.1782	0.9635	0.02062	0.1681	4.493	4.565	4.657	4.662	4.789	4.723	4.774	5.03	4.814	4.746	4.711	4.869	4.648	0.1066	4.824	0.115
pos_3315	1,2,5-Trihydroxypyrrole-3-sulfonic acid	metab_2537	yes	down	B(ii)	-	pos	-	159.969	0.419817	M+H-2H2O	C4H5NO6S	HMDB0255342	1.4139	0.9623	0.000155	0.01573	4.474	4.442	4.524	4.424	4.448	4.464	4.69	4.64	4.627	4.698	4.652	4.52	4.463	0.03495	4.638	0.06412
pos_3075	Prolyl-Arginine	metab_2275	yes	down	B(ii)	-	pos	-	272.171	0.6141	M+H	C11H21N5O3	HMDB0029011	1.2944	0.9618	0.01787	0.1564	5.263	5.114	5.317	5.302	5.454	5.427	5.502	5.717	5.624	5.453	5.328	5.52	5.313	0.1227	5.524	0.1353
neg_1515	Cinncassiol C3	metab_3910	yes	down	B(ii)	C17641	neg	64979-94-8	427.198	6.09248	M+FA-H	C20H30O7	HMDB0036859	1.4708	0.9613	0.00956	0.1165	6.265	6.286	5.92	6.131	6.011	6.227	6.373	6.515	6.364	6.313	6.53	6.225	6.14	0.148	6.387	0.1177
pos_2929	[(2S,3R)-2-Amino-3-hydroxybutanoyl] (2S)-pyrrolidine-2-carboxylate	metab_2117	yes	down	B(ii)	-	pos	-	217.118	1.11317	M+H	C9H16N2O4	HMDB0257877	1.2911	0.9594	0.04927	0.2589	5.593	5.52	5.656	5.608	5.855	5.823	5.794	6.265	6.053	5.801	5.623	5.961	5.676	0.1341	5.916	0.2264
neg_3372	4-Pyridoxic Acid	metab_5964	yes	down	B(i)	C00847	neg	82-82-6	182.045	1.64058	M-H	C8H9NO4	PW_C000011;HMDB0000017	1.2733	0.9587	0.0293	0.2033	4.879	5.372	5.061	5.214	5.247	5.138	5.397	5.193	5.421	5.45	5.536	5.244	5.152	0.1699	5.374	0.13
pos_2573	(6Z)-Oct-6-enedioylcarnitine	metab_1725	yes	down	B(ii)	-	pos	-	316.175	3.08377	M+H	C15H25NO6	HMDB0241707	1.4811	0.9553	0.01982	0.165	6.028	6.465	6.087	6.227	6.307	6.162	6.302	6.59	6.798	6.49	6.252	6.586	6.212	0.1582	6.503	0.2026
neg_1516	Cortistatin A	metab_3911	yes	down	B(ii)	-	neg	-	493.246	6.09248	M+Na-2H	C30H36N2O3	HMDB0250469	1.3683	0.9524	0.02051	0.1677	4.908	4.88	4.487	4.796	4.505	4.855	5.108	5.05	4.913	4.907	4.977	4.894	4.738	0.1914	4.975	0.08746
neg_1294	4-Hydroxyoctanedioylcarnitine	metab_3667	yes	down	B(ii)	-	neg	-	314.161	4.0557	M-H2O-H	C15H27NO7	HMDB0241734	1.6016	0.9505	0.01549	0.1438	5.039	4.908	4.999	4.878	5.082	5.151	5.321	5.401	5.294	5.338	5.385	4.884	5.01	0.1037	5.271	0.1934
neg_2750	2-Hydroxyphenylacetic Acid	metab_5278	yes	down	B(i)	C05852	neg	614-75-5	151.039	5.98048	M-H	C8H8O3	HMDB0000669;MJDBOTE0000611	1.4945	0.9493	0.004861	0.08772	4.517	4.568	4.414	4.414	4.387	4.426	4.742	4.702	4.658	4.584	4.947	4.529	4.455	0.07124	4.693	0.1462
pos_2662	1-[5-(propanoylamino)pyridin-2-yl]-N-propylimidazole-4-carboxamide	metab_1823	yes	down	B(i)	-	pos	-	302.159	2.67508	M+H	C15H19N5O2	-	1.4037	0.948	0.02178	0.1715	4.478	4.905	4.687	4.75	4.806	4.791	4.766	4.781	5.19	4.994	5.125	5.118	4.736	0.1455	4.996	0.1833
neg_3561	Alpha-D-xylose 1-phosphate	metab_6174	yes	down	B(ii)	C03737	neg	-	264.952	1.0356	M+K-2H	C5H9O8P-2	HMDB0304536	1.5814	0.947	0.009502	0.1161	5.384	5.571	5.153	5.515	5.374	5.243	5.763	5.366	5.856	5.678	5.732	5.646	5.373	0.1579	5.674	0.1673
pos_3110	Guanidinoacetic Acid	metab_2314	yes	down	B(i)	C00581	pos	352-97-6	118.061	0.575533	M+H	C3H7N3O2	HMDB0000128	1.775	0.9419	0.003274	0.07188	5.233	5.145	5.258	5.143	5.572	5.338	5.596	5.687	5.366	5.587	5.654	5.75	5.281	0.16	5.607	0.1321
neg_2737	Cortisol lactate	metab_5263	yes	down	B(ii)	-	neg	-	495.225	5.99648	M+FA-H	C24H34O8	HMDB0250468	1.7918	0.9347	0.002343	0.06223	5.04	5.211	4.817	5.112	4.77	5.113	5.473	5.449	5.216	5.226	5.347	5.451	5.01	0.1774	5.36	0.1163
neg_1249	Flavine mononucleotide (FMN)	metab_3617	yes	down	B(i)	-	neg	-	455.099	3.48343	M-H	C17H21N4O9P	-	2.0785	0.9305	0.000297	0.02215	5.308	5.579	5.612	5.427	5.559	5.214	5.949	5.918	5.799	5.821	5.93	5.728	5.45	0.1621	5.857	0.08792
neg_1430	Myristicin	metab_3817	yes	down	B(ii)	C10480	neg	607-91-0	237.077	5.9405	M+FA-H	C11H12O3	HMDB0035873	1.6451	0.9304	0.00951	0.1161	4.273	4.387	4.202	4.323	4.037	4.139	4.61	4.604	4.405	4.33	4.894	4.417	4.227	0.1277	4.543	0.206
neg_2406	4-hydroxysphinganine	metab_4898	yes	down	B(ii)	C12144	neg	-	338.271	6.70068	M+Na-2H	C18H39NO3	HMDB0304183;LMSP01030001	1.7344	0.9291	0.01144	0.1266	4.79	4.85	5.051	4.552	4.659	4.582	4.859	4.925	5.235	5.177	5.437	5.02	4.747	0.1885	5.109	0.2157
pos_1206	1-(D-3-Mercapto-2-methyl-1-oxopropyl)-L-proline	metab_226	yes	down	B(ii)	-	pos	-	281.095	4.09188	M+ACN+Na	C9H15NO3S	HMDB0247169	1.7906	0.9238	0.03765	0.2296	4.356	4.225	4.656	4.188	4.411	4.054	5.021	5.032	4.62	4.61	4.416	4.327	4.315	0.2096	4.671	0.2976
pos_2371	Jasmolone	metab_1503	yes	down	B(ii)	-	pos	54383-66-3	181.122	6.0754	M+H	C11H16O2	HMDB0030039	1.6612	0.9228	0.02288	0.1768	4.173	4.127	3.983	4.432	4.35	4.411	4.441	4.337	5.046	4.486	4.808	4.488	4.246	0.1798	4.601	0.2692
pos_1229	Domoic acid	metab_251	yes	down	B(ii)	C13732	pos	14277-97-5	276.126	4.77355	M+H-2H2O	C15H21NO6	HMDB0033939	1.5923	0.9159	0.04618	0.2507	4.111	4.25	4.123	3.385	4.197	3.904	4.033	4.175	4.608	4.305	4.569	4.48	3.995	0.3213	4.362	0.2296
neg_3763	Hydroxytyrosyl acetate	metab_6391	yes	down	B(ii)	-	neg	-	537.169	0.5998	2M+Hac-H	C11H13NO5	HMDB0253300	2.2312	0.9122	0.001856	0.05576	5.398	4.896	5.514	5.546	5.732	5.341	5.982	5.895	6.003	6.065	5.838	5.769	5.405	0.2834	5.925	0.1111
neg_2791	2,3-Dinor-6-keto-prostaglandin F1 a	metab_5323	yes	down	B(ii)	-	neg	-	387.203	5.87848	M+FA-H	C18H30O6	HMDB0002277	1.7537	0.9109	0.03988	0.2351	4.418	4.92	4.469	4.334	3.77	4.276	4.58	4.902	4.838	4.663	5.206	4.564	4.365	0.3701	4.792	0.2448
neg_1276	Lumiflavin	metab_3647	yes	down	B(ii)	-	neg	-	255.089	3.82197	M-H	C13H12N4O2	HMDB0254201	2.2304	0.9108	0.0001786	0.01625	4.644	5.101	4.844	4.783	5.029	4.712	5.436	5.203	5.318	5.394	5.372	5.237	4.852	0.1792	5.327	0.09153
neg_2413	N-Palmitoyl Glycine	metab_4906	yes	down	B(i)	-	neg	158305-64-7	312.255	6.68468	M-H	C18H35NO3	HMDB0013034;LMFA08020079	2.0521	0.9093	0.003119	0.06944	4.571	4.699	4.825	4.337	4.592	4.227	4.84	4.843	5.097	5.003	5.301	4.89	4.542	0.2236	4.995	0.1803
neg_296	Riboflavin	metab_7401	yes	down	B(i)	C00061	neg	83-88-5;146-17-8	421.138	3.82197	M-H, M+FA-H	C17H20N4O6	HMDB0247501;HMDB0001520;PW_C000165;HMDB0000244;MJDBOTE0000812	2.3833	0.9089	8.47e-05	0.01028	5.094	5.578	5.292	5.195	5.447	5.168	5.902	5.706	5.831	5.914	5.876	5.728	5.295	0.1845	5.826	0.08946
pos_296	Riboflavin (Vitamin B2)	metab_2150	yes	down	B(i)	-	pos	-	377.145	3.8319	M+H, M+Na	C17H20N4O6	-	2.471	0.9004	7.38e-05	0.009514	5.009	5.494	5.207	5.139	5.432	5.009	5.87	5.661	5.788	5.815	5.814	5.805	5.215	0.2078	5.792	0.07011
neg_713	4'-Nitrophenyl-2-acetamido-2-deoxy-beta-glucopyranoside	metab_7058	yes	down	B(ii)	-	neg	-	363.08	0.647133	M+Na-2H	C14H18N2O8	HMDB0246183	2.516	0.8978	0.000343	0.02308	5.848	5.653	5.168	5.63	5.791	5.383	6.29	5.984	6.406	6.195	6.223	6.188	5.579	0.258	6.214	0.139
pos_1215	Quinoline-4,8-diol	metab_236	yes	down	B(ii)	C05637	pos	-	162.055	4.3235	M+H	C9H7NO2	HMDB0060289	2.0229	0.8946	0.00663	0.1003	3.983	4.299	3.48	3.891	3.682	4.138	4.292	4.528	4.4	4.459	4.432	4.129	3.912	0.2987	4.373	0.1425
pos_2526	Flavin Mononucleotide	metab_1673	yes	down	B(i)	C00061	pos	146-17-8	457.111	3.49025	M+H	C17H21N4O9P	PW_C001170;HMDB0001520;MJDBOTE0000476	2.4239	0.8914	8.43e-05	0.01028	4.427	4.714	4.685	4.635	4.658	4.205	5.166	5.198	5.005	5.033	5.085	5.165	4.554	0.199	5.109	0.07932
pos_1134	Fusaric Acid	metab_149	yes	down	B(i)	C10146	pos	536-69-6	197.128	3.0218	M+NH4	C10H13NO2	HMDB0252556	2.301	0.8905	2.38e-05	0.005074	3.902	3.993	3.898	3.904	3.943	3.829	4.338	4.351	4.571	4.485	4.465	4.143	3.911	0.05424	4.392	0.1501
neg_1223	12S-HHT	metab_3589	yes	down	B(ii)	C20388	neg	54397-84-1	301.177	3.2614	M+Na-2H	C17H28O3	HMDB0012535	2.1902	0.8855	0.001577	0.05083	3.961	4.145	3.7	3.886	3.702	3.858	4.339	4.149	4.335	4.458	4.79	4.187	3.875	0.1679	4.376	0.2314
neg_269	5-Hydroxy-6-methoxyindole glucuronide	metab_5210	yes	down	B(ii)	-	neg	77463-71-9	338.089	3.03805	M-H, M+Na-2H	C15H17NO8	HMDB0010363	2.2177	0.8819	0.02504	0.1854	4.672	5.373	4.563	4.77	4.583	4.757	4.981	5.697	5.986	5.17	5.942	4.785	4.786	0.2998	5.427	0.5152
pos_2164	N-cyclopentyl-1-(3,5-dimethylbenzoyl)piperidine-3-carboxamide	metab_1275	yes	down	B(i)	-	pos	-	329.225	6.42645	M+H	C20H28N2O2	-	2.0341	0.8809	0.0287	0.2013	4.12	4.729	4.094	4.603	3.542	4.028	4.337	4.813	4.723	4.448	4.938	5.251	4.186	0.4292	4.752	0.3324
neg_1416	BUTHIDAZOLE	metab_3802	yes	down	B(ii)	C19112	neg	55511-98-3	293.049	5.89447	M+K-2H	C10H16N4O2S	HMDB0249461	2.6067	0.8676	0.0004764	0.02782	4.482	5.042	4.198	4.508	4.244	4.489	5.244	5.305	5.259	4.92	5.214	5.136	4.494	0.3	5.18	0.139
neg_1414	Pyroglutamyl-glutamyl-proline amide	metab_3800	yes	down	B(ii)	-	neg	-	389.125	5.87848	M+Cl	C15H22N4O6	HMDB0247524	2.7651	0.8621	7.28e-05	0.009514	4.41	4.99	4.318	4.309	4.39	4.467	5.246	5.271	5.276	5.067	5.231	5.098	4.481	0.2562	5.198	0.0917
neg_1785	N-Palmitoyl Isoleucine	metab_4208	yes	down	B(ii)	-	neg	-	368.317	6.82852	M-H	C22H43NO3	HMDB0241927;LMFA08020112	2.4344	0.8552	0.003786	0.07755	4.021	4.016	4.019	3.947	3.968	3.989	4.502	3.966	4.825	4.567	5.277	4.878	3.993	0.03074	4.669	0.4404
pos_2598	2-(3-Carboxy-3-aminopropyl)-L-histidine	metab_1751	yes	down	B(ii)	C04441	pos	-	320.133	2.97743	M+ACN+Na	C10H16N4O4	HMDB0011655	2.2565	0.8334	0.04746	0.2532	3.245	4.156	3.225	2.943	3.24	3.481	3.609	3.768	3.41	4.739	4.863	3.961	3.382	0.4161	4.058	0.6045
pos_2515	Benzoic acid, 4-[[(2,5-dihydroxyphenyl)methyl]amino]-, methyl ester	metab_1661	yes	down	B(ii)	-	pos	-	291.133	3.62978	M+NH4	C15H15NO4	HMDB0244596	2.3182	0.8312	0.02798	0.1973	3.924	4.368	3	4.122	3.007	3.291	3.715	4.777	4.44	4.501	4.537	4.155	3.619	0.5953	4.354	0.3712
neg_3076	Gamma-Glutamyl-N'-(2-hydroxyphenyl)hydrazide	metab_5637	yes	down	B(ii)	-	neg	-	516.178	3.06997	M+Cl	C23H27N7O5	HMDB0252617	2.823	0.8306	0.006679	0.1004	3.673	5.23	4.332	5.008	4.756	4.775	5.994	4.887	5.85	5.548	5.699	5.458	4.629	0.5558	5.573	0.3885
pos_2877	Guanidineacetic acid	metab_2059	yes	down	B(i)	C00581	pos	352-97-6	118.061	1.56583	M+H	C3H7N3O2	HMDB0000128	2.7053	0.8262	0.002776	0.06627	3.234	3.48	3.67	3.434	4.34	3.406	4.374	4.482	3.843	4.355	4.481	4.564	3.594	0.3914	4.35	0.2601
neg_3130	4-Hydroxy-3-methoxybenzenemethanol	metab_5698	yes	down	B(ii)	C06317	neg	498-00-0	153.055	2.83805	M-H	C8H10O3	HMDB0032012	2.5512	0.8254	0.04037	0.2362	3.377	3.097	3.1	3.357	3.291	3.07	4.211	4.521	3.246	4.311	4.269	2.811	3.215	0.1417	3.895	0.6929
pos_2390	Gentian Violet Cation	metab_1524	yes	down	B(i)	-	pos	14426-25-6	372.243	6.02215	M+	C25H30N3+	HMDB0014550	2.908	0.7945	0.002815	0.06627	3.66	3.647	3.644	3.615	3.651	3.636	5.372	4.138	4.76	3.702	4.653	4.884	3.642	0.01545	4.584	0.5871
pos_2801	3-Deazaadenosine	metab_1977	yes	down	B(ii)	C01736	pos	550-33-4	289.089	1.73792	M+Na	C11H14N4O4	HMDB0245849;HMDB0029956	3.6778	0.7193	0.0001902	0.01658	3.091	3.93	2.942	3.365	3.214	3.802	4.169	4.873	5.096	4.6	5.174	4.365	3.39	0.3959	4.713	0.4036
pos_1263	Pentamidine	metab_288	yes	down	B(ii)	C07420	pos	100-33-4	358.227	6.00173	M+NH4	C19H24N4O2	HMDB0014876;MJDBOTE0001531	3.1306	0.7142	0.01338	0.1346	2.842	2.829	2.826	3.462	2.862	3.59	5.315	3.518	4.627	2.821	4.582	4.913	3.068	0.3569	4.296	0.9372

## Sheet: GAA vs GAM
ID	Metabolite	Metab ID	Significant	Regulate	level	KEGG Compound ID	Mode	CAS ID	M/Z	Retention time	Adducts	Formula	Library ID	VIP_PLS-DA	FC(GAM/GAA)	P_value	FDR	GM1	GM2	GM3	GM4	GM5	GM6	G1	G2	G3	G4	G5	G6	gm_mean	gm_SD	g_mean	g_SD
pos_2886	L-Kynurenine	metab_2069	yes	up	B(ii)	C00328	pos	2922-83-0	231.072	1.44113	M+Na	C10H12N2O3	PW_C000538;HMDB0000684	4.3593	1.214	0.002267	0.2462	5.274	4.6	5.521	5.965	5.703	5.849	4.241	4.854	4.539	4.382	4.196	4.899	5.485	0.4978	4.518	0.3026
pos_916	QUISQUALIC ACID	metab_3217	yes	up	B(ii)	C08296	pos	52809-07-1	253.054	1.44113	M+ACN+Na	C5H7N3O5	HMDB0257060	4.3724	1.3052	0.01178	0.3208	4.326	3.196	4.661	5.198	4.687	5.052	3.179	4.06	3.184	3.182	3.172	4.001	4.52	0.7185	3.463	0.4401
pos_302	3-Methyl-N-phenylaniline	metab_2215	yes	up	B(i)	-	pos	-	201.138	4.308	M+H, M+NH4	C13H13N	-	3.8131	1.2609	0.0265	0.3657	4.788	4.296	4.862	4.776	5.002	4.985	4.4	2.818	4.817	3.417	2.802	4.516	4.785	0.2577	3.795	0.896
neg_3130	4-Hydroxy-3-methoxybenzenemethanol	metab_5698	yes	down	B(ii)	C06317	neg	498-00-0	153.055	2.83805	M-H	C8H10O3	HMDB0032012	3.7936	0.8011	0.002712	0.2518	3.377	3.097	3.1	3.357	3.291	3.07	3.981	4.371	3.226	3.987	4.611	3.901	3.215	0.1417	4.013	0.4734
neg_1174	3-Hydroxybenzyl Alcohol	metab_3534	yes	down	B(i)	C03351	neg	620-24-6;143995-98-6	123.044	3.01405	M-H	C7H8O2	HMDB0038331;HMDB0059712	3.3558	0.8502	0.01325	0.3292	4.063	4.115	3.581	4.551	4.137	3.551	4.553	5.086	3.997	4.656	5.22	4.717	4	0.3785	4.705	0.4329
pos_2643	1,2,5,6-Tetrahydro-4H-pyrrolo[3,2,1-ij]quinolin-4-one	metab_1802	yes	down	B(ii)	C18487	pos	57369-32-1	174.091	2.72988	M+H	C11H11NO	HMDB0037113	3.6024	0.8648	0.03969	0.4024	5.346	5.738	4.357	4.046	4.6	4.238	6.012	5.084	5.612	5.154	5.222	5.669	4.721	0.6725	5.459	0.3639
pos_2487	Carbazole	metab_1629	yes	up	B(i)	C08060	pos	86-74-8	185.107	4.06128	M+NH4	C12H9N	HMDB0249614	3.0354	1.1425	0.02517	0.3646	4.98	4.847	4.979	4.874	5.117	5.024	4.792	3.445	4.863	4.291	3.941	4.767	4.97	0.09893	4.35	0.5695
pos_2457	Primidone	metab_1596	yes	up	B(ii)	C07371	pos	125-33-7	241.097	4.5623	M+Na	C12H14N2O2	HMDB0014932	2.9804	1.1242	0.02367	0.3625	5.506	5.443	5.065	5.251	5.305	5.367	5.15	4.293	5.151	4.653	3.971	5.19	5.323	0.1562	4.735	0.5175
pos_1038	N'-Formylkynurenine	metab_3326	yes	up	B(ii)	C02700	pos	1022-31-7	237.086	2.54973	M+H	C11H12N2O4	PW_C000935;HMDB0001200;HMDB0060485	3.1303	1.1402	0.02118	0.357	5.676	5.594	4.845	4.474	5.822	5.206	4.535	4.384	4.929	4.791	4.765	4.328	5.27	0.5279	4.622	0.2424
neg_1318	Lycopsamine	metab_3694	yes	up	B(ii)	C10347	neg	10285-07-1	344.172	4.41105	M+FA-H	C15H25NO5	HMDB0301846;HMDB0253457	3.1097	1.1738	0.02826	0.367	4.998	5.137	4.08	3.733	4.512	4.198	4.221	3.458	3.428	3.977	3.696	3.928	4.443	0.5459	3.785	0.313
pos_267	Pirfenidone	metab_1831	yes	down	B(ii)	-	pos	-	203.118	2.73772	M+H, M+NH4	C12H11NO	HMDB0256594	3.216	0.8947	0.04495	0.4178	5.547	5.932	4.725	4.485	4.986	4.818	6.193	5.361	5.814	5.399	5.457	5.856	5.082	0.5479	5.68	0.3293
neg_2893	Cyclopropylpyrroloindole	metab_5436	yes	up	B(ii)	-	neg	-	239.083	4.54957	M+FA-H	C13H10N2	HMDB0250679	2.775	1.0982	0.01263	0.3248	5.504	5.416	5.056	5.112	5.209	5.362	5.008	4.444	5.047	4.8	4.355	5.174	5.277	0.1783	4.805	0.337
pos_298	Diphenylamine	metab_2171	yes	up	B(i)	C11016	pos	122-39-4	187.123	4.03395	M+H, M+NH4	C12H11N	HMDB0032562	2.7047	1.093	0.0323	0.3856	6.029	5.7	6.052	5.985	6.176	6.165	5.816	4.871	6.079	5.386	5.072	5.811	6.018	0.1731	5.506	0.474
pos_2489	Butyl 4-aminobenzoate	metab_1631	yes	up	B(ii)	C07875	pos	-	158.096	4.03395	M+H-2H2O	C11H15NO2	HMDB0249473	2.5885	1.0907	0.03196	0.3855	5.638	5.315	5.662	5.59	5.782	5.77	5.436	4.594	5.686	5.039	4.764	5.427	5.626	0.17	5.158	0.4281
neg_2938	D-Leucic acid	metab_5485	yes	up	B(ii)	C03264	neg	20312-37-2	323.172	3.98302	2M+Hac-H	C6H12O3	HMDB0000624;LMFA01050402	2.6134	1.1223	0.01628	0.3409	4.183	4.026	4.207	3.653	3.892	3.988	3.743	3.247	3.806	3.901	3.164	3.482	3.992	0.2042	3.557	0.3072
neg_1231	5-Carboxypyranocyanidin 3-O-beta-glucopyranoside	metab_3598	yes	up	B(ii)	-	neg	-	562.095	3.31742	M+FA-H	C24H21O13+	HMDB0301949;LMPK12010432	2.5499	1.0885	0.02704	0.367	5.176	5.719	5.346	4.942	5.184	5.31	4.455	4.731	5.159	4.864	4.625	5.268	5.279	0.258	4.85	0.3136
pos_1134	Fusaric Acid	metab_149	yes	down	B(i)	C10146	pos	536-69-6	197.128	3.0218	M+NH4	C10H13NO2	HMDB0252556	2.3974	0.9237	0.00386	0.2663	3.902	3.993	3.898	3.904	3.943	3.829	4.451	4.385	4.237	4.351	3.937	4.042	3.911	0.05424	4.234	0.2041
neg_2903	TRIADIMENOL	metab_7402	yes	up	B(ii)	C11156	neg	55219-65-3	276.091	4.46903	M-H2O-H	C14H18ClN3O2	HMDB0259143;HMDB0259142	2.5078	1.0747	0.001919	0.2449	4.871	4.847	5.086	4.737	4.976	4.842	4.67	4.61	4.647	4.445	4.277	4.668	4.893	0.1212	4.553	0.1593
pos_2665	Methionyl-Proline	metab_1826	yes	down	B(ii)	-	pos	-	247.111	2.67508	M+H	C10H18N2O3S	HMDB0028981	2.4128	0.9361	0.00876	0.3099	5.097	4.857	5.241	5.002	5.327	5.332	5.397	5.642	5.414	5.211	5.621	5.679	5.143	0.191	5.494	0.1836
pos_2526	Flavin Mononucleotide	metab_1673	yes	down	B(i)	C00061	pos	146-17-8	457.111	3.49025	M+H	C17H21N4O9P	PW_C001170;HMDB0001520;MJDBOTE0000476	2.2879	0.9315	0.01564	0.3396	4.427	4.714	4.685	4.635	4.658	4.205	5.03	4.996	4.878	5.115	4.723	4.59	4.554	0.199	4.889	0.1997
pos_1590	Benzoylmesaconine	metab_649	yes	down	B(ii)	-	pos	-	628.249	7.53458	M+K	C31H43NO10	HMDB0249053	2.3426	0.9411	0.003132	0.2518	4.625	4.906	4.797	4.916	5.077	5.006	5.303	5.157	5.2	5.284	5.227	4.997	4.888	0.1599	5.194	0.1106
neg_355	(3a,5b,7a,12a)-24-[(carboxymethyl)amino]-1,12-dihydroxy-24-oxocholan-3-yl-b-D-Glucopyranosiduronic acid	metab_6161	yes	down	B(ii)	-	neg	99794-78-2	640.336	6.04447	M-H, M+Na-2H	C32H51NO12	HMDB0002472	2.506	0.9244	0.04744	0.4284	5.86	4.771	6.043	5.782	5.923	5.939	5.959	6.04	6.319	6.101	6.444	6.262	5.72	0.4726	6.188	0.1845
neg_2550	Linolenelaidic acid	metab_5058	yes	up	B(ii)	C06427	neg	28290-79-1	323.223	6.30898	M+FA-H	C18H30O2	HMDB0030964;LMFA01030153	2.4059	1.0907	0.04799	0.429	4.9	4.199	4.383	5.032	5.054	4.435	4.306	4.35	4.064	4.49	4.012	4.454	4.667	0.3717	4.279	0.1994
pos_1210	Isofebrifugine	metab_231	yes	down	B(ii)	C10698	pos	32434-44-9	302.15	4.15683	M+H	C16H19N3O3	HMDB0253633;HMDB0242253	2.3279	0.9413	0.001421	0.2283	4.493	4.565	4.657	4.662	4.789	4.723	4.891	5.163	4.852	4.822	4.923	4.978	4.648	0.1066	4.938	0.1231
neg_1242	(R)-N-(Quinuclidin-3-yl)furo(2,3-C)pyridine-5-carboxamide	metab_3610	yes	up	B(ii)	-	neg	-	306.102	3.41243	M+Cl	C15H17N3O2	HMDB0256381	2.3275	1.0588	0.002128	0.2462	5.23	5.101	5.36	5.17	5.317	5.359	5.158	4.883	5.032	4.923	4.761	5.025	5.256	0.1067	4.964	0.1381
neg_633	Cysteine sulfinic acid	metab_6973	yes	up	B(ii)	C00606	neg	1115-65-7	152.002	0.553033	M-H	C3H7NO4S	HMDB0000996;HMDB0250705	2.2549	1.0764	0.04473	0.4176	5.087	5.4	5.455	4.856	5.047	5.436	4.465	4.729	5.342	4.715	5.042	4.765	5.213	0.2506	4.843	0.3059
pos_236	Methionine Sulfoxide	metab_1490	yes	up	B(i)	C02989	pos	62697-73-8;3226-65-1	166.053	0.575533	M+H, M+K	C5H11NO3S	HMDB0002005;PW_C001342	2.1194	1.0469	0.004235	0.268	5.622	5.669	5.458	5.731	5.696	5.687	5.184	5.367	5.389	5.515	5.326	5.566	5.644	0.09772	5.391	0.1368
pos_2943	Vigabatrin	metab_2132	yes	up	B(ii)	C07500	pos	60643-86-9	174.051	1.02717	M+2Na-H	C6H11NO2	HMDB0015212	2.1592	1.0451	0.001948	0.2449	5.69	5.872	5.633	5.906	5.837	5.684	5.446	5.484	5.523	5.539	5.445	5.69	5.77	0.1149	5.521	0.09119
neg_3112	Guanidine, N'-methyl-N-nitro-N-nitroso-	metab_5678	yes	down	B(ii)	-	neg	-	339.079	2.92605	2M+FA-H	C2H5N5O3	HMDB0252970	2.1045	0.947	0.01508	0.3369	5.036	5.07	5.284	5.015	4.921	4.77	5.468	5.382	5.064	5.156	5.44	5.274	5.016	0.1701	5.297	0.1622
neg_3761	D-Tartaric Acid	metab_7383	yes	up	B(i)	C00898	neg	87-69-4;147-71-7	149.008	0.6076	M-H	C4H6O6	HMDB0029878;HMDB0000956;MJDBOTE0000633	2.187	1.0778	0.01971	0.3495	4.762	4.375	4.029	4.108	4.371	4.462	4.144	4.012	4.002	3.926	4.149	3.986	4.351	0.2626	4.037	0.09023
pos_300	Indolylacryloylglycine	metab_2194	yes	up	B(ii)	-	pos	3475-68-1	227.081	4.14915	M+H-H2O, M+ACN+Na	C13H12N2O3	HMDB0006005	2.1036	1.0583	0.02924	0.3742	5.572	5.577	5.281	5.379	5.269	5.399	5.357	4.987	5.306	5.014	4.716	5.311	5.413	0.1353	5.115	0.2529
pos_2647	6-Hydroxymethylpterin	metab_1806	yes	up	B(ii)	-	pos	-	194.067	2.72208	M+H	C7H7N5O2	HMDB0247079	2.1434	1.0531	0.001352	0.2283	4.603	4.467	4.628	4.724	4.575	4.823	4.38	4.412	4.455	4.334	4.419	4.417	4.637	0.1235	4.403	0.04118
neg_1838	LysoPI(18:2(9Z,12Z)/0:0)	metab_4267	yes	down	B(ii)	-	neg	1425501-10-5	595.291	7.10855	M-H	C27H49O12P	HMDB0240597	2.0988	0.9672	0.0004979	0.1991	6.68	6.616	6.67	6.637	6.608	6.622	6.816	7.035	6.751	6.884	6.919	6.779	6.639	0.02969	6.864	0.105
pos_1217	Deoxyloganic acid	metab_238	yes	up	B(ii)	C11647	pos	92842-56-3	402.176	4.33132	M+ACN+H	C16H24O9	HMDB0037028	2.2076	1.0749	0.03858	0.4003	5.005	5.053	4.767	4.981	4.796	4.74	4.57	4.83	4.454	5.001	4.142	4.304	4.891	0.1374	4.55	0.3221
neg_1414	Pyroglutamyl-glutamyl-proline amide	metab_3800	yes	down	B(ii)	-	neg	-	389.125	5.87848	M+Cl	C15H22N4O6	HMDB0247524	2.0155	0.9398	0.04109	0.409	4.41	4.99	4.318	4.309	4.39	4.467	4.76	5.012	4.533	4.786	4.819	4.699	4.481	0.2562	4.768	0.1567
neg_1068	1-Pyrroline-4-hydroxy-2-carboxylate	metab_3416	yes	up	B(ii)	C04282	neg	9054-77-7	386.121	2.59033	3M-H	C5H7NO3	HMDB0002234;PW_C001512	2.1239	1.0491	0.002256	0.2462	5.467	5.337	5.349	5.071	5.174	5.295	4.967	5.033	4.99	5.054	5.105	5.059	5.282	0.1402	5.035	0.04999
neg_1249	Flavine mononucleotide (FMN)	metab_3617	yes	down	B(i)	-	neg	-	455.099	3.48343	M-H	C17H21N4O9P	-	1.9414	0.9561	0.02198	0.36	5.308	5.579	5.612	5.427	5.559	5.214	5.803	5.801	5.725	5.859	5.545	5.468	5.45	0.1621	5.7	0.1578
pos_1782	Chenodeoxycholyltyrosine	metab_861	yes	down	B(ii)	-	pos	-	520.339	7.65938	M+H-2H2O	C33H49NO6	HMDB0242398	2.0568	0.9512	0.01335	0.3292	4.753	5.152	5.231	5.276	5.1	5.142	5.264	5.527	5.284	5.478	5.354	5.322	5.109	0.1857	5.371	0.1072
pos_2929	[(2S,3R)-2-Amino-3-hydroxybutanoyl] (2S)-pyrrolidine-2-carboxylate	metab_2117	yes	down	B(ii)	-	pos	-	217.118	1.11317	M+H	C9H16N2O4	HMDB0257877	2.0676	0.9557	0.01084	0.3144	5.593	5.52	5.656	5.608	5.855	5.823	5.844	6.027	5.867	5.71	6.071	6.117	5.676	0.1341	5.939	0.1573
neg_1563	Cinncassiol A	metab_3963	yes	up	B(ii)	C17645	neg	73599-11-8	381.195	6.18063	M-H	C20H30O7	HMDB0035164	2.0625	1.0442	0.004534	0.2694	5.817	5.706	5.656	5.655	5.606	5.686	5.28	5.46	5.432	5.63	5.587	5.293	5.688	0.07184	5.447	0.1451
pos_2455	3,N(4)-Ethenodeoxycytidine	metab_1594	yes	up	B(ii)	-	pos	-	315.108	4.59765	M+ACN+Na	C11H13N3O4	HMDB0246084	1.9553	1.0615	0.03102	0.3816	4.484	4.772	4.762	4.614	4.522	4.38	4.2	4.047	4.387	4.223	4.462	4.62	4.589	0.1572	4.323	0.2067
neg_1096	Dephospho-CoA	metab_3447	yes	down	B(i)	C00882	neg	3633-59-8	686.144	2.66233	M-H	C21H35N7O13P2S	PW_C001061;LMFA07050315;HMDB0001373	1.9213	0.9555	0.04608	0.422	6.011	5.798	5.961	6.014	5.768	5.523	6.262	6.36	5.711	6.137	6.166	6.074	5.846	0.1902	6.118	0.2234
pos_264	Pantetheine 4'-phosphate	metab_1798	yes	down	B(ii)	C01134	pos	2226-71-3	359.103	2.70642	M+H, M+Na	C11H23N2O7PS	HMDB0001416;PW_C001093	1.9021	0.9626	0.01698	0.3446	6.111	6.009	6.138	5.978	5.88	5.759	6.304	6.267	5.989	6.218	6.372	6.118	5.979	0.1429	6.211	0.1383
pos_875	N,N'-METHYLENEBISACRYLAMIDE	metab_3172	yes	down	B(ii)	-	pos	-	187.107	1.02717	M+CH3OH+H	C7H10N2O2	HMDB0255276;HMDB0254632	1.9785	0.9549	0.02698	0.367	5.537	5.451	5.609	5.629	5.833	5.84	5.787	6.057	5.805	5.645	6.068	6.142	5.65	0.1577	5.917	0.198
neg_2453	N-Arachidonoylglycine	metab_4950	yes	up	B(ii)	-	neg	179113-91-8	360.255	6.56468	M-H	C22H35NO3	LMFA08020003;HMDB0005096	2.0383	1.0554	0.009851	0.3099	4.869	4.901	5.011	4.567	4.737	4.611	4.563	4.534	4.635	4.491	4.39	4.578	4.783	0.1741	4.532	0.0843
neg_1111	2-Hydroxy-3-Methylbutyric Acid	metab_3465	yes	up	B(i)	-	neg	4026-18-0	117.055	2.71815	M-H	C5H10O3	LMFA01050478;HMDB0000407;MJDBOTE0000595	1.9543	1.0379	0.001569	0.2283	5.637	5.8	5.582	5.541	5.543	5.622	5.485	5.374	5.464	5.395	5.314	5.465	5.621	0.09604	5.416	0.06642
neg_2367	L-Theanine	metab_4854	yes	up	B(ii)	C01047	neg	3081-61-6	521.295	6.7647	3M-H	C7H14N2O3	HMDB0034365	1.9346	1.0388	0.02235	0.3603	6.488	6.59	6.344	6.27	6.418	6.435	6.326	5.999	6.373	6.13	5.941	6.336	6.424	0.1113	6.184	0.1875
neg_1294	4-Hydroxyoctanedioylcarnitine	metab_3667	yes	up	B(ii)	-	neg	-	314.161	4.0557	M-H2O-H	C15H27NO7	HMDB0241734	1.9424	1.0519	0.01996	0.3495	5.039	4.908	4.999	4.878	5.082	5.151	5.011	4.737	4.682	4.576	4.588	4.986	5.01	0.1037	4.763	0.192
neg_2928	Phenazine	metab_5474	yes	up	B(ii)	C21476	neg	92-82-0	225.067	4.14037	M+FA-H	C12H8N2	HMDB0256395	1.9253	1.051	0.0372	0.3995	5.393	5.421	5.022	5.083	5.07	5.198	5.15	4.821	5.117	4.78	4.728	5.082	5.198	0.1723	4.946	0.1898
neg_1783	PS(18:1(9Z)/0:0)	metab_4206	yes	down	B(i)	-	neg	89319-60-8	522.284	6.82052	M-H	C24H46NO9P	HMDB0240603;LMGP03050001	1.9162	0.9567	0.0179	0.3457	5.169	5.282	5.359	5.341	5.122	5.262	5.347	5.777	5.396	5.654	5.313	5.478	5.256	0.0938	5.494	0.184
pos_2726	Prolyl-Valine	metab_1893	yes	down	B(ii)	-	pos	-	215.139	2.48717	M+H	C10H18N2O3	HMDB0029030	1.9018	0.9662	0.008443	0.3099	6.122	6.115	6.215	6.24	6.37	6.347	6.374	6.585	6.39	6.283	6.508	6.578	6.235	0.1078	6.453	0.1226
neg_2471	(9Z,11E)-Octadeca-9,11-dienoylcarnitine	metab_4970	yes	down	B(ii)	-	neg	-	460.285	6.50867	M+K-2H	C25H45NO4	HMDB0241539	1.9293	0.9602	0.008072	0.3099	5.258	5.249	5.265	5.154	5.163	5.012	5.168	5.489	5.348	5.417	5.508	5.457	5.183	0.09713	5.398	0.1264
pos_2541	L-phenylalanyl-L-proline	metab_1690	yes	down	B(i)	-	pos	7669-65-0	263.139	3.30167	M+H	C14H18N2O3	HMDB0011177	1.8661	0.9608	0.01297	0.3259	5.236	5.181	5.408	5.288	5.52	5.412	5.483	5.697	5.524	5.397	5.541	5.713	5.341	0.1273	5.559	0.1237
pos_2557	Josamycin	metab_1707	yes	down	B(ii)	C12662	pos	16846-24-5	414.741	3.13802	M+2H	C42H69NO15	HMDB0015418;PW_C009693	2.1653	0.9475	0.04214	0.4128	5.147	5.415	5.161	5.104	4.868	5.051	5.055	5.52	5.702	5.234	5.354	5.58	5.124	0.1779	5.408	0.2393
neg_266	Zofenoprilat	metab_5177	yes	down	B(ii)	C21576	neg	75176-37-3	324.073	2.96605	M-H, M+Na-2H	C15H19NO3S2	HMDB0260038	1.8193	0.9571	0.04658	0.4246	5.081	5.569	5.386	5.197	5.356	4.885	5.377	5.52	5.517	5.406	5.549	5.511	5.245	0.2433	5.48	0.07049
pos_307	1,4-Benzenediol, 2,5-bis(1-pyrazolyl)-	metab_2269	yes	up	B(i)	-	pos	-	243.087	5.27833	M+H, M+Na	C12H10N4O2	-	1.8779	1.0296	0.0003837	0.1991	6.164	6.252	6.25	6.139	6.222	6.15	5.93	5.949	6.047	6.015	6.08	6.087	6.196	0.05109	6.018	0.06596
neg_2907	P-Tolyl-ss-D-glucuronide	metab_5451	yes	down	B(ii)	-	neg	-	283.083	4.41755	M-H	C13H16O7	HMDB0256060	1.9771	0.9645	0.001011	0.2019	5.494	5.422	5.364	5.516	5.362	5.439	5.576	5.722	5.587	5.641	5.528	5.745	5.433	0.06424	5.633	0.08598
neg_1367	Lumichrome	metab_3747	yes	up	B(i)	C01727	neg	1086-80-2	241.073	5.27545	M-H	C12H10N4O2	HMDB0254199	1.8468	1.0371	0.001496	0.2283	5.067	5.188	5.182	5.043	5.115	5.077	4.797	4.896	4.975	4.892	4.986	5.028	5.112	0.06091	4.929	0.08379
pos_2502	Pirbuterol	metab_1647	yes	down	B(ii)	C07807	pos	38677-81-5	263.139	3.88125	M+Na	C12H20N2O3	HMDB0015407	1.8321	0.9675	0.007854	0.3099	5.877	5.908	5.96	5.977	6.118	6.089	6.101	6.313	6.169	6.023	6.238	6.292	5.988	0.09647	6.189	0.1132
neg_3024	6-Hydroxy flavin adenine dinucleotide	metab_5580	yes	up	B(ii)	-	neg	52301-43-6	782.137	3.19788	M-H2O-H	C27H33N9O16P2	HMDB0011612	1.8005	1.0325	0.003598	0.2645	5.776	5.841	5.925	5.771	5.8	5.795	5.483	5.536	5.711	5.638	5.724	5.717	5.818	0.05814	5.635	0.1034
neg_3774	4-Hydroxy-2-oxoglutaric acid	metab_6402	yes	up	B(ii)	C01127	neg	1187-99-1	207.014	0.592067	M+FA-H	C5H6O6	HMDB0002070;PW_C001391	1.8603	1.0459	0.0453	0.419	5.644	5.904	5.636	5.402	5.75	5.55	5.138	5.415	5.659	5.534	5.182	5.47	5.648	0.171	5.4	0.2032
pos_3075	Prolyl-Arginine	metab_2275	yes	down	B(ii)	-	pos	-	272.171	0.6141	M+H	C11H21N5O3	HMDB0029011	1.7905	0.9641	0.01117	0.3173	5.263	5.114	5.317	5.302	5.454	5.427	5.463	5.61	5.476	5.361	5.61	5.544	5.313	0.1227	5.511	0.09651
neg_1301	Tramadol	metab_3676	yes	down	B(ii)	C07153	neg	27203-92-5	300.136	4.14835	M+K-2H	C16H25NO2	HMDB0259401;HMDB0014339;PW_C008740	1.7379	0.9638	0.01348	0.3292	4.957	4.954	5.099	5.058	5.194	5.131	5.204	5.444	5.208	5.084	5.273	5.319	5.065	0.09624	5.255	0.1218
pos_466	17-Aminogeldanamycin	metab_2720	yes	down	B(ii)	-	pos	-	546.282	6.59822	M+H, M+Na	C28H39N3O8	HMDB0259661	1.7115	0.9692	0.01464	0.3324	5.829	5.834	5.897	5.828	5.857	5.854	5.917	6.321	5.925	6.085	5.961	6.007	5.85	0.02643	6.036	0.1526
pos_639	Glutamylproline	metab_2912	yes	down	B(ii)	-	pos	41745-47-5	227.102	1.08187	M+H-H2O, M+H	C10H16N2O5	HMDB0028827	1.7734	0.9642	0.02155	0.3593	5.548	5.462	5.62	5.595	5.755	5.8	5.771	5.94	5.783	5.618	5.953	5.967	5.63	0.1271	5.839	0.1387
neg_2844	4-Methoxybenzenepropanol 1-(2-sulfoglucoside)	metab_5382	yes	down	B(ii)	-	neg	217971-99-8	389.092	5.33995	M-H2O-H	C16H24O10S	HMDB0034757	1.8175	0.9571	0.03671	0.398	4.883	4.95	4.724	4.691	4.71	4.95	5.006	5.286	5.187	4.773	4.952	4.998	4.818	0.123	5.034	0.1812
pos_880	3-(4'-methylthio)butylmalate	metab_3178	yes	up	B(ii)	C17219	pos	-	252.09	1.08187	M+NH4	C9H14O5S-2	HMDB0304107	1.7742	1.0412	0.01264	0.3248	4.991	5.098	4.763	4.887	4.939	4.771	4.764	4.684	4.563	4.804	4.779	4.688	4.908	0.1299	4.714	0.08845
pos_2467	Agar	metab_1607	yes	up	B(ii)	C08815	pos	9002-18-0	359.134	4.42548	M+Na	C14H24O9	HMDB0248056	1.727	1.0325	0.0008097	0.1991	4.807	4.869	4.946	4.868	4.906	4.795	4.666	4.625	4.723	4.746	4.756	4.757	4.865	0.05746	4.712	0.05455
pos_273	Isoleucylproline	metab_1897	yes	down	B(ii)	-	pos	37462-92-3	229.154	2.9177	M+H, M+Na	C11H20N2O3	HMDB0011174	1.6693	0.9769	0.005975	0.2867	6.815	6.843	6.895	6.893	7.003	6.957	7.003	7.184	6.994	6.958	7.106	7.14	6.901	0.06961	7.064	0.09154
neg_1814	A,b-Dihydroxyisobutyric acid	metab_4241	yes	up	B(ii)	-	neg	21620-60-0	165.04	6.95603	M+FA-H	C4H8O4	HMDB0002601	1.6746	1.0404	0.009911	0.3099	4.345	4.294	4.311	4.373	4.239	4.41	4.061	4.236	4.212	3.99	4.293	4.174	4.329	0.06077	4.161	0.1141
neg_1626	12,13-EpOME	metab_4033	yes	up	B(ii)	C14826	neg	-	317.213	6.34897	M+Na-2H	C18H32O3	HMDB0004702	1.7651	1.0467	0.03917	0.4024	4.874	5.336	5.05	4.932	4.901	5.059	4.695	5.063	4.922	4.683	4.685	4.756	5.025	0.1706	4.801	0.1573
pos_2642	Tyrosyl-Proline	metab_1801	yes	down	B(ii)	-	pos	-	279.134	2.72988	M+H	C14H18N2O4	HMDB0029113	1.6635	0.9703	0.01443	0.3324	5.669	5.654	5.727	5.691	5.854	5.863	5.816	6.059	5.834	5.814	5.956	6.033	5.743	0.09294	5.919	0.1121
neg_1316	ACEXAMIC ACID	metab_3692	yes	down	B(i)	-	neg	-	172.097	4.3849	M-H	C8H15NO3	HMDB0247031	1.6602	0.9686	0.01612	0.3399	5.368	5.307	5.623	5.431	5.367	5.446	5.442	5.732	5.671	5.556	5.631	5.569	5.424	0.1099	5.6	0.1012
pos_781	Prolyl-Lysine	metab_3068	yes	down	B(ii)	-	pos	-	244.165	0.583317	M+H	C11H21N3O3	HMDB0029022	1.6547	0.9656	0.0323	0.3856	5.296	5.195	5.354	5.285	5.477	5.532	5.439	5.673	5.423	5.4	5.676	5.679	5.357	0.1265	5.548	0.1405
neg_1617	Myristoleic acid	metab_4023	yes	up	B(ii)	C08322	neg	544-64-9	271.192	6.31698	M+FA-H	C14H26O2	HMDB0002000;LMFA01030051	1.6091	1.038	0.03366	0.3899	4.875	4.854	5.026	4.748	4.718	4.925	4.661	4.567	4.76	4.673	4.524	4.898	4.858	0.1139	4.68	0.1352
neg_3855	Carnosine	metab_6491	yes	up	B(i)	C00386	neg	305-84-0	225.099	0.529467	M-H	C9H14N4O3	PW_C000023;HMDB0000033;MJDBOTE0000496	1.5876	1.0302	0.03941	0.4024	6.188	6.168	6.019	6.006	6.183	6.278	5.766	5.838	6.068	5.867	6.115	6.105	6.14	0.1067	5.96	0.1536
pos_2167	LysoPE(18:3(9Z,12Z,15Z)/0:0)	metab_1278	yes	down	B(ii)	-	pos	-	476.277	6.41877	M+H	C23H42NO7P	HMDB0011509	1.5725	0.9688	0.0216	0.3593	5.01	5.207	5.147	5.022	5.133	5.204	5.222	5.444	5.117	5.391	5.229	5.306	5.12	0.08636	5.285	0.1202
pos_558	4-Chloro-L-phenylalanine	metab_2822	yes	up	B(ii)	-	pos	-	399.087	3.0916	M+H-H2O, 2M+H	C9H10ClNO2	HMDB0244605	1.6568	1.0304	0.003604	0.2645	5.261	5.226	5.194	5.258	5.194	5.215	5.173	5.039	5.182	4.979	5.094	4.96	5.225	0.02953	5.071	0.09499
neg_1151	Leucylproline	metab_3509	yes	down	B(ii)	-	neg	6403-35-6	227.14	2.91005	M-H	C11H20N2O3	HMDB0011175	1.6168	0.9752	0.01022	0.3102	6.264	6.285	6.331	6.306	6.415	6.382	6.4	6.634	6.446	6.355	6.515	6.593	6.33	0.05822	6.491	0.1099
neg_1649	(3Z)-2-Propylpent-3-enoic acid	metab_4057	yes	up	B(ii)	C16654	neg	-	283.192	6.4209	2M-H	C8H14O2	HMDB0013903;LMFA01030946	1.5516	1.0369	0.03179	0.3855	4.627	4.813	4.731	4.679	4.672	4.842	4.65	4.366	4.574	4.538	4.458	4.768	4.727	0.08476	4.559	0.1416
pos_2509	Mucronine D	metab_1654	yes	down	B(ii)	C10009	pos	38496-00-3	700.35	3.73073	M+K	C37H51N5O6	HMDB0029335	1.5028	0.9784	0.00491	0.2694	5.844	5.878	5.942	5.801	5.973	5.902	6.09	6.054	5.911	6.039	6.038	5.989	5.89	0.06335	6.02	0.06237
pos_1720	Glaucarubin	metab_793	yes	down	B(ii)	C08760	pos	1448-23-3	538.268	7.7141	M+ACN+H	C25H36O10	HMDB0035626	1.5113	0.972	0.03402	0.3899	5.502	5.465	5.503	5.521	5.716	5.596	5.932	5.674	5.614	5.767	5.708	5.564	5.55	0.09195	5.71	0.1298
neg_3161	Aminoglutethimide	metab_5732	yes	down	B(ii)	C07617	neg	125-84-8	277.12	2.71815	M+FA-H	C13H16N2O2	HMDB0014501	1.5859	0.969	0.0316	0.3849	5.431	5.411	5.512	5.463	5.602	5.599	5.553	5.861	5.617	5.488	5.724	5.831	5.503	0.08279	5.679	0.1513
neg_402	9(S)-HpODE	metab_6674	yes	up	B(i)	C14827	neg	29774-12-7	311.223	6.40498	M-H2O-H, M-H	C18H32O4	HMDB0006940	1.6134	1.0294	0.01156	0.3201	5.641	5.592	5.773	5.444	5.521	5.629	5.38	5.404	5.543	5.463	5.399	5.452	5.6	0.1122	5.44	0.05973
pos_478	LysoPE(18:2(9Z,12Z)/0:0)	metab_2733	yes	down	B(ii)	-	pos	85046-18-0	478.292	6.49678	M+H, M+Na	C23H44NO7P	HMDB0011507	1.5578	0.9778	0.01058	0.3144	6.491	6.651	6.565	6.67	6.473	6.562	6.735	6.842	6.62	6.782	6.681	6.648	6.569	0.08046	6.718	0.08417
pos_491	PC(18:3/0:0)	metab_2748	yes	down	B(i)	-	pos	-	518.323	6.41093	M+H, M+Na	C26H48NO7P	LMGP01050038;HMDB0010388	1.5277	0.9774	0.01877	0.3457	6.364	6.511	6.552	6.566	6.514	6.499	6.584	6.778	6.563	6.805	6.602	6.575	6.501	0.07192	6.651	0.1098
pos_2995	Arginylproline	metab_2187	yes	down	B(ii)	-	pos	2418-69-1	272.171	0.8553	M+H	C11H21N5O3	HMDB0028717	1.5365	0.9714	0.03861	0.4003	5.613	5.53	5.685	5.698	5.847	5.84	5.854	5.989	5.806	5.67	5.957	5.944	5.702	0.1246	5.87	0.1197
neg_362	3-Hydroxytetradecanedioic acid	metab_6238	yes	up	B(ii)	-	neg	73179-89-2	273.171	6.08448	M-H, M+Na-2H	C14H26O5	HMDB0000394	1.4782	1.0308	0.02579	0.3646	4.996	4.937	4.927	4.949	4.764	5.118	4.798	4.87	4.799	4.854	4.651	4.831	4.949	0.1144	4.801	0.07855
neg_1676	PE(18:2/0:0)	metab_4087	yes	down	B(i)	-	neg	-	476.279	6.50068	M-H	C23H44NO7P	-	1.5048	0.9801	0.01212	0.3221	6.901	6.975	6.976	6.998	6.853	6.923	7.066	7.239	6.934	7.107	7.074	7.051	6.938	0.05539	7.079	0.09828
neg_2606	Cyclohexanecarboxylic acid	metab_5119	yes	up	B(ii)	C09822	neg	98-89-5	255.16	6.21247	2M-H	C7H12O2	HMDB0031342	1.5838	1.0395	0.03824	0.4003	4.673	4.806	4.776	4.498	4.62	4.738	4.346	4.662	4.662	4.5	4.34	4.53	4.685	0.1142	4.507	0.1431
pos_1221	4-Vinylcyclohexene	metab_243	yes	up	B(ii)	C19310	pos	100-40-3	109.101	4.45152	M+H	C8H12	HMDB0246592	1.5445	1.0295	0.002946	0.2518	4.762	4.616	4.66	4.56	4.676	4.583	4.443	4.56	4.499	4.527	4.496	4.534	4.643	0.07301	4.51	0.04037
neg_441	Stearic acid	metab_6764	yes	up	B(ii)	C01530	neg	21128	321.22	6.78867	M+Na-2H, M+K-2H	C18H36O2	HMDB0303351;HMDB0000827;PW_C000661;LMFA01010018;HMDB0303352	1.5021	1.0203	0.01499	0.3369	7.047	6.95	6.966	6.84	6.925	6.873	6.802	6.649	6.862	6.818	6.743	6.898	6.933	0.07308	6.795	0.0891
neg_1638	Hexadecanedioic acid	metab_7391	yes	up	B(ii)	C19615	neg	42150-38-9;505-54-4	285.207	6.37297	M-H	C16H30O4	HMDB0304377;LMFA01170022;HMDB0000712;HMDB0000672	1.4878	1.0315	0.04316	0.4141	5.329	5.18	5.524	5.173	5.144	5.297	5.09	5.09	5.178	5.181	4.946	5.193	5.274	0.1427	5.113	0.09412
neg_2512	LysoPC(18:3(6Z,9Z,12Z)/0:0)	metab_5016	yes	down	B(ii)	C04230	neg	-	562.317	6.40498	M+FA-H	C26H48NO7P	HMDB0010387	1.4371	0.9783	0.02615	0.3646	6.268	6.389	6.449	6.377	6.353	6.339	6.391	6.697	6.423	6.591	6.451	6.461	6.362	0.05995	6.503	0.1173
pos_607	L-Malic acid	metab_2877	yes	up	B(i)	C00149	pos	97-67-6	157.011	0.824017	M+Na, M+K	C4H6O5	HMDB0000156;PW_C000101	1.4498	1.0279	0.01992	0.3495	5.034	5.171	5.052	5.091	4.967	5.163	4.899	5.007	4.955	4.787	4.943	5.058	5.08	0.07893	4.942	0.09336
neg_2775	(S)-9-Hydroxy-10-undecenoic acid	metab_5305	yes	up	B(ii)	-	neg	-	245.14	5.9325	M+FA-H	C11H20O3	LMFA01050436;HMDB0032662	1.5104	1.0312	0.0206	0.3533	4.98	4.995	4.971	4.815	4.879	5.121	4.838	4.783	4.961	4.797	4.755	4.728	4.96	0.1051	4.81	0.08245
pos_129	Butanedioic acid, octenyl-	metab_317	yes	up	B(ii)	-	pos	-	251.125	5.65605	M+NH4, M+Na, M+H	C12H20O4	HMDB0249455	1.5472	1.0292	0.01941	0.3492	4.974	4.903	4.841	5.056	5.038	5.031	4.859	4.791	4.823	4.981	4.838	4.708	4.974	0.08577	4.833	0.08944
neg_1591	Tetradecanedioic acid	metab_3994	yes	up	B(i)	C11002	neg	821-38-5	257.176	6.25248	M-H	C14H26O4	HMDB0000872;LMFA01170018	1.4609	1.0294	0.03488	0.3914	5.264	5.269	5.443	5.126	5.131	5.288	5.029	5.034	5.134	5.225	5.008	5.195	5.254	0.1173	5.104	0.09339
neg_1248	Ecgonine	metab_3616	yes	up	B(ii)	C10858	neg	481-37-8	230.103	3.47543	M+FA-H	C9H15NO3	HMDB0006548	1.4613	1.0241	0.02902	0.3735	6.168	6.211	6.347	6.146	6.235	6.358	6.145	6.135	6.142	6.035	5.907	6.217	6.244	0.08968	6.097	0.1096
neg_2876	N-formylanthranilic acid	metab_5417	yes	up	B(i)	C05653	neg	3342-77-6	164.035	4.91377	M-H	C8H7NO3	HMDB0004089	1.521	1.0345	0.04277	0.4141	5.183	5.121	4.943	4.832	5.312	5.035	4.874	4.942	4.887	4.824	4.955	4.928	5.071	0.1719	4.902	0.04932
pos_2421	(3xi,5Z)-1,5-Octadien-3-ol	metab_1558	yes	up	B(ii)	-	pos	50306-18-8	109.101	5.65605	M+H-H2O	C8H14O	HMDB0030966	1.4228	1.0249	0.001586	0.2283	4.259	4.271	4.257	4.305	4.261	4.355	4.162	4.127	4.144	4.225	4.239	4.186	4.285	0.03892	4.181	0.04485
pos_341	PC(18:2/0:0)	metab_2582	yes	down	B(i)	-	pos	-	520.339	6.5046	M+H-H2O, M+H	C26H50NO7P	LMGP01050034;LMGP01050035	1.4317	0.9817	0.03307	0.3892	7.418	7.57	7.467	7.681	7.478	7.527	7.627	7.765	7.568	7.795	7.68	7.545	7.523	0.09321	7.663	0.1025
pos_290	Isovalerylglutamic acid	metab_2085	yes	up	B(ii)	-	pos	80154-63-8	232.118	3.49025	M+H, M+Na	C10H17NO5	HMDB0000726	1.4113	1.0271	0.04449	0.4167	5.407	5.416	5.577	5.425	5.505	5.629	5.427	5.392	5.422	5.3	5.116	5.43	5.493	0.09351	5.348	0.1237
neg_308	Sweroside	metab_5641	yes	up	B(ii)	C17071	neg	14215-86-2	357.121	4.42455	M-H, M+FA-H	C16H22O9	HMDB0258643;MJDBOTE0001224	1.4002	1.0233	0.007613	0.3099	5.126	5.192	5.235	5.101	5.135	5.091	4.919	4.995	5.082	5.021	5.089	5.071	5.147	0.05591	5.03	0.06557
pos_545	Peldesine	metab_2808	yes	up	B(ii)	-	pos	-	242.103	5.14507	M+H, M+Na	C12H11N5O	HMDB0256208	1.4506	1.0311	0.04832	0.429	5.325	5.142	5.199	4.866	5.142	5.15	5.03	5.019	4.9	5.067	4.868	5.006	5.137	0.1502	4.982	0.07918
neg_1389	Phenyl salicylate	metab_3771	yes	up	B(i)	C14163	neg	118-55-8	213.055	5.6299	M-H	C13H10O3	HMDB0032018	1.3671	1.02	0.001008	0.2019	4.95	4.979	5.045	4.977	4.976	4.999	4.844	4.891	4.911	4.845	4.902	4.951	4.988	0.03195	4.89	0.04113
neg_3189	1-Pyrroline-5-carboxylic acid	metab_7374	yes	down	B(ii)	C03912	neg	2906-39-0;64199-88-8	225.088	2.66233	2M-H	C5H7NO2	HMDB0001301;PW_C001003	1.355	0.9735	0.028	0.367	4.588	4.609	4.615	4.62	4.729	4.609	4.681	4.867	4.738	4.585	4.797	4.857	4.628	0.05068	4.754	0.1088
neg_1728	2-Hydroxyhexadecanoylcarnitine	metab_4145	yes	down	B(ii)	-	neg	-	462.301	6.69268	M+K-2H	C25H47NO4	LMFA07070113;HMDB0013337	1.3589	0.975	0.04727	0.4284	5.457	5.322	5.38	5.443	5.447	5.208	5.361	5.568	5.417	5.662	5.588	5.488	5.376	0.09721	5.514	0.113
neg_1307	Isoflupredone acetate	metab_3682	yes	up	B(ii)	C14636	neg	338-98-7	457.143	4.19237	M+K-2H	C23H29FO6	HMDB0253640	1.4671	1.0313	0.03368	0.3899	4.951	5.129	4.809	4.861	4.912	4.82	4.802	4.907	4.672	4.767	4.773	4.668	4.914	0.1185	4.765	0.08914
neg_2253	PI(18:1(9Z)/0:0)	metab_4728	yes	down	B(ii)	-	neg	1114770-15-8	597.307	7.42872	M-H	C27H51O12P	LMGP06050005;HMDB0061693;HMDB0256522	1.2677	0.9817	0.03743	0.3997	6.302	6.172	6.306	6.181	6.208	6.232	6.355	6.513	6.233	6.414	6.297	6.28	6.233	0.0586	6.349	0.1021
neg_412	LysoPC(0:0/18:2(9Z,12Z))	metab_6732	yes	down	B(ii)	-	neg	27304-12-7	564.332	6.51667	M+Cl, M+FA-H	C26H50NO7P	HMDB0061700	1.3142	0.9835	0.04437	0.4167	7.272	7.367	7.347	7.453	7.279	7.299	7.378	7.612	7.351	7.55	7.508	7.357	7.336	0.06835	7.459	0.1121
pos_1364	Stearidonic acid	metab_399	yes	up	B(ii)	C16300	pos	20290-75-9	294.242	6.33278	M+NH4	C18H28O2	PW_C002804;LMFA01030357;HMDB0006547	1.2354	1.0199	0.02128	0.357	5.247	5.067	5.078	5.125	5.061	5.144	4.987	5.013	5.107	5.038	4.94	5.036	5.12	0.07039	5.02	0.05601
pos_2118	Isoetharine	metab_1224	yes	down	B(ii)	C07053	pos	530-08-5	542.321	6.52025	2M+ACN+Na	C13H21NO3	HMDB0014366	1.3045	0.9831	0.04273	0.4141	7.021	7.175	7.078	7.231	7.038	7.094	7.164	7.354	7.156	7.327	7.26	7.11	7.106	0.08134	7.228	0.09979
pos_3315	1,2,5-Trihydroxypyrrole-3-sulfonic acid	metab_2537	yes	down	B(ii)	-	pos	-	159.969	0.419817	M+H-2H2O	C4H5NO6S	HMDB0255342	1.2638	0.9822	0.0009328	0.1991	4.474	4.442	4.524	4.424	4.448	4.464	4.524	4.586	4.555	4.517	4.551	4.532	4.463	0.03495	4.544	0.02512
pos_480	LysoPC(20:4(5Z,8Z,11Z,14Z)/0:0)	metab_2736	yes	down	B(ii)	C04230	pos	60701-99-7	544.339	6.47343	M+H, M+Na	C28H50NO7P	HMDB0010395	1.2556	0.9844	0.04969	0.4301	7.266	7.331	7.356	7.48	7.418	7.432	7.426	7.57	7.522	7.633	7.341	7.498	7.381	0.07757	7.498	0.1037
neg_459	Cer(d18:1/16:0)	metab_6782	yes	down	B(ii)	C00195	neg	24696-26-2	582.512	7.01192	M-H, M+FA-H	C34H67NO3	LMSP02010004;HMDB0004949	1.2796	0.9836	0.04898	0.429	7.018	7.093	6.769	6.964	6.936	6.996	7.09	7.025	7.021	7.046	7.194	7.097	6.963	0.1091	7.079	0.06502
pos_3321	Phloroglucinol	metab_3332	yes	up	B(i)	C02183	pos	108-73-6;79647-29-3	144.065	0.398267	M+NH4	C6H6O3	HMDB0013675;HMDB0002215	1.1959	1.0172	0.0005742	0.1991	4.337	4.301	4.343	4.283	4.314	4.29	4.256	4.23	4.212	4.224	4.223	4.283	4.311	0.02462	4.238	0.02656
pos_2852	Tyr Glu	metab_2032	yes	down	B(i)	-	pos	-	311.123	1.63617	M+H	C14H18N2O6	-	1.204	0.9826	0.0205	0.3533	4.955	5.002	4.825	4.846	4.973	4.866	5.019	5.016	5.003	4.969	4.975	5.006	4.911	0.07444	4.998	0.02087
neg_422	(2,5-Dihydroxypyrrol-1-yl) 4-[(2,5-dioxopyrrol-1-yl)methyl]cyclohexane-1-carboxylate	metab_6743	yes	down	B(ii)	-	neg	-	355.088	0.5998	M-H2O-H, M+Na-2H	C16H18N2O6	HMDB0242490	1.2018	0.9848	0.03039	0.3792	6.518	6.517	6.46	6.553	6.436	6.477	6.602	6.723	6.544	6.48	6.555	6.654	6.493	0.04345	6.593	0.0864
pos_978	TETRAHYDROURIDINE	metab_3285	yes	up	B(ii)	-	pos	-	271.092	1.7773	M+Na	C9H16N2O6	HMDB0258911	1.1916	1.016	0.03716	0.3995	6.306	6.459	6.368	6.312	6.479	6.471	6.302	6.25	6.307	6.369	6.2	6.359	6.399	0.08059	6.298	0.06468
pos_348	PC(22:4/0:0)	metab_2589	yes	down	B(i)	-	pos	-	572.37	6.62168	M+H, M+Na	C30H54NO7P	-	1.2418	0.9843	0.03583	0.3946	6.832	6.705	6.823	6.958	6.862	6.924	6.952	7.029	6.973	7.007	6.841	6.958	6.851	0.08872	6.96	0.06547
neg_1795	Mammea B/BC cyclo E	metab_4219	yes	up	B(ii)	-	neg	30390-07-9	355.159	6.89235	M-H2O-H	C21H26O6	HMDB0030649	1.1866	1.0178	0.0489	0.429	6.046	6.078	5.914	5.887	5.901	5.804	5.816	5.885	5.793	5.897	5.781	5.83	5.938	0.1038	5.834	0.04789
neg_21	Maleic Acid	metab_4557	yes	up	B(i)	C01384	neg	110-16-7	115.003	1.20253	M-H, M+FA-H, 2M-H	C4H4O4	HMDB0303644;HMDB0000176;MJDBOTE0000465	1.0718	1.0129	0.04535	0.419	6.626	6.725	6.725	6.72	6.633	6.688	6.562	6.62	6.657	6.49	6.566	6.713	6.686	0.04577	6.601	0.07873
pos_2448	Statine	metab_1586	yes	up	B(ii)	-	pos	-	158.117	4.81708	M+H-H2O	C8H17NO3	HMDB0258487	1.1395	1.015	0.004978	0.2694	4.669	4.639	4.665	4.678	4.686	4.759	4.604	4.635	4.58	4.599	4.641	4.624	4.683	0.04081	4.614	0.02331
pos_1542	28-Homobrassinolide	metab_596	yes	up	B(ii)	-	pos	80483-89-2	517.347	7.22265	M+Na	C29H50O6	HMDB0030423	1.0632	1.0115	0.0338	0.3899	6.755	6.655	6.644	6.624	6.634	6.638	6.494	6.563	6.67	6.605	6.564	6.597	6.658	0.0487	6.582	0.05814
pos_878	L-Valine, N-(2-hydroxy-3-butenyl)-	metab_3175	yes	up	B(ii)	-	pos	-	229.154	1.035	M+ACN+H	C9H17NO3	HMDB0253927	1.13	1.0178	0.04173	0.4113	5.23	5.346	5.289	5.173	5.287	5.245	5.185	5.044	5.214	5.115	5.252	5.206	5.262	0.05954	5.17	0.07614
neg_1743	Mulberrin	metab_4162	yes	up	B(ii)	-	neg	62949-79-5	403.159	6.73267	M-H2O-H	C25H26O6	HMDB0029507;LMPK12110895	1.0822	1.013	0.02916	0.3742	6.257	6.137	6.211	6.101	6.081	6.121	6.091	6.096	6.088	6.044	6.016	6.099	6.151	0.06819	6.072	0.03426
pos_2839	Ile Gly	metab_2017	yes	down	B(i)	-	pos	-	189.123	1.64398	M+H	C8H16N2O3	-	1.1054	0.9838	0.04008	0.4054	5.329	5.27	5.167	5.304	5.398	5.253	5.377	5.392	5.35	5.424	5.293	5.411	5.287	0.07771	5.374	0.04742
neg_2299	LysoPC(17:0/0:0)	metab_4778	yes	down	B(ii)	C04230	neg	50930-23-9	508.342	7.02855	M-H	C25H52NO7P	HMDB0012108	1.091	0.9891	0.01464	0.3324	6.949	6.872	6.908	6.98	6.866	6.933	6.967	7.063	6.953	6.962	7.033	6.983	6.918	0.04465	6.994	0.04424
neg_397	9-F1-phytoprostane	metab_6617	yes	up	B(ii)	-	neg	-	327.218	6.35697	M-H2O-H, M-H	C18H32O5	HMDB0304641	1.0752	1.0163	0.03851	0.4003	5.184	5.165	5.221	5.039	5.116	5.264	5.065	5.106	5.107	5.045	5.058	5.112	5.165	0.0796	5.082	0.0295
pos_19	Dihydro-5-pentyl-2(3H)-furanone	metab_991	yes	up	B(ii)	C08501	pos	104-61-0;57084-16-9	335.219	6.42645	2M+NH4, 2M+Na, 2M+H, M+H	C9H16O2	HMDB0031531	1.0267	1.0131	0.03287	0.3883	5.74	5.746	5.627	5.67	5.7	5.745	5.646	5.564	5.703	5.619	5.676	5.578	5.705	0.04862	5.631	0.05451
neg_455	LysoPC(18:0/0:0)	metab_7395	yes	down	B(ii)	C04230;C04317	neg	74430-89-0;19420-57-6	568.364	7.02855	M+Cl, M+FA-H	C26H54NO7P	HMDB0011149;HMDB0010384	1.051	0.9909	0.01733	0.3451	7.713	7.65	7.687	7.753	7.644	7.706	7.722	7.832	7.733	7.736	7.809	7.749	7.692	0.04124	7.763	0.04548
pos_4	Pantothenic Acid	metab_2646	yes	up	B(i)	C00864	pos	79-83-4	220.118	2.72208	M+H, M+Na, M+K, 2M+Na, M+H-H2O, M+H-2H2O	C9H17NO5	HMDB0250782;PW_C000136;HMDB0000210;MJDBOTE0000845	1.0552	1.0113	0.0284	0.367	6.909	6.92	6.881	6.794	6.846	6.853	6.808	6.787	6.783	6.891	6.743	6.732	6.867	0.04636	6.79	0.05687
